# Supplementary material for: Identification of Immune-Related Hub Genes in Thymoma: Defects in CD247 and Characteristics of Paraneoplastic Syndrome
Source: Front Genet. 2022 Jun 14;13:895587. doi: 10.3389/fgene.2022.895587 (PMC9237438; doi:10.3389/fgene.2022.895587)
Supplement: Supplementary file 1 [file Table2.XLSX]

## Sheet: TCGA-THYM
	B.cells.naive	B.cells.memory	Plasma.cells	T.cells.CD8	T.cells.CD4.naive	T.cells.CD4.memory.resting	T.cells.CD4.memory.activated	T.cells.follicular.helper	T.cells.regulatory..Tregs.	T.cells.gamma.delta	NK.cells.resting	NK.cells.activated	Monocytes	Macrophages.M0	Macrophages.M1	Macrophages.M2	Dendritic.cells.resting	Dendritic.cells.activated	Mast.cells.resting	Mast.cells.activated	Eosinophils	Neutrophils	P.value	Correlation	RMSE
TH99-B1-m	0	0.0141887	0.024064	0.23896	0.228987	0	0	0.179122	0.145344	0	0	0.0219395	0.00797069	0	0.00887197	0.0602793	0.0653795	0	0.00474573	0.00014704	0	0	0	0.551122	0.834739
TH48-A-m-RT	0	0.047604	0	0.250568	0	0.0859461	0	0.11886	0.042141	0	0	0.0880787	0.0531106	0.00864335	0.00882504	0.210031	0.0375195	0	0.0486724	0	0	0	0.008	0.288677	0.972967
TH101-B1-m	0.0208002	0	0.0251784	0.271803	0.0484951	0	0	0.281959	0.140825	0	0	0.0573266	0.00448901	0	0.00885807	0.0338766	0.0730224	0	0.0333674	0	0	0	0	0.52664	0.851355
TH66-B2-m	0.0134034	0	0.00509418	0.366343	0	0	0	0.189928	0.100439	0	0	0.00859077	0	0	0.0663518	0.0368224	0.184269	0	0.0287575	0	0	0	0.008	0.283603	0.98694
TH21-A-m-MG-RT	0	0.041677	0	0.323861	0	0.124014	0	0.0327386	0.117795	0	0	0.0776902	0.0194196	0	0.0665164	0.101711	0.0427013	0	0.0518753	0	0	0	0.012	0.232286	1.0129
TH90-B2-m	0	0.0310517	0.0188514	0.268053	0.120075	0	0	0.181754	0.198333	0	0	0.0150584	0.0126805	0	0.00962946	0.0497406	0.082969	0	0.00278292	0.00902159	0	0	0	0.564755	0.824632
TC3-NOS-RT	0.0208283	0.0715344	0.00985959	0.161161	0	0.08188	0	0.141565	0.00547656	0	0.00208622	0.0373788	0.0617146	0.0143783	0.00458302	0.170003	0	0.196356	0.0197868	0	0	0.00140923	0.014	0.206511	1.00227
TH30-B1-m-MG-RT	0	0.04594	0.00686916	0.369734	0.12027	0	0	0.152666	0.134754	0	0	0	0.0433277	0	0.00815488	0.0100299	0.0866213	0	0	0.0216331	0	0	0	0.501745	0.867924
TH45-B1-m	0	0.0499819	0.0152707	0.193969	0.138672	0	0.0121707	0.282457	0.153376	0	0	0.0137647	0.025058	0	0.00802335	0.0372231	0.0531524	0	0.0168812	0	0	0	0	0.576504	0.816492
TH95-B2-m-MG-RT	0	0.0766372	0.0183782	0.190525	0.268669	0	0	0.156174	0.166509	0	0	0.0257013	0	0	0.00834921	0.0145166	0.0564564	0	0.00936805	0	0	0.00871551	0	0.53055	0.849728
TH39-B3-m-RT	0	0.0204295	0.00745874	0.353578	0	0	0	0.224991	0.177503	0	0	0.0536523	0.0143545	0	0.031412	0.0238809	0.0875273	0	0	0.00521223	0	0	0.048	0.146267	1.08618
TH89-AB-m	0	0.0439475	0	0.338369	0.184679	0	0	0.112187	0.0680009	0	0.0282977	0.00773307	0.0208926	0	0.0194822	0	0.168204	0	0.00820761	0	0	0	0	0.448363	0.898976
TH33-AB-m	0	0.0116263	0.00518843	0.351203	0.0861978	0	0	0.101466	0.0918721	0	0	0	0.0334534	0	0.0324733	0.0334695	0.225983	0	0	0.0270677	0	0	0	0.517014	0.855402
TH46-B3-m-RT	0.00392719	0	0	0.251454	0	0.105183	0	0.0837578	0.07347	0	0	0.0307279	0.00685746	0.0085716	0.0460595	0.326978	0.0287041	0	0.0264833	0.00782634	0	0	0.018	0.187651	1.02017
TH57-B3-m-MG-RT	0	0.0396499	0.0122027	0.28122	0.13625	0.00391751	0	0.207244	0.10372	0	0	0.0904237	0	0.00225205	0.00984067	0.0199682	0.055488	0	0.0307989	0	0	0.00702474	0.104	0.102364	1.10864
TH50-B2-m-MG-RT	0	0	0.0199122	0.27624	0.0640576	0	0	0.343478	0.103049	0	0	0.00488294	0.0352949	0	0.0153341	0.00521377	0.114375	0	0	0.0181626	0	0	0.012	0.249605	1.0265
TH16-B1-m-MG	0	0.0167254	0.00733593	0.233642	0.16465	0	0	0.218402	0.197043	0	0	0.0126881	0.00322887	0	0.0104175	0.0211605	0.0948422	0	0.0198649	0	0	0	0	0.551436	0.835306
TH102-AB-m	0	0.052722	0.0115137	0.174487	0.193975	0	0	0.224668	0.151875	0	0	0.0430176	0.0253762	0	0.00894046	0.0165581	0.0782461	0	0.0186205	0	0	0	0	0.555011	0.831449
TH54-AB-m-MG	0	0	0.00165245	0.229815	0.203916	0	0	0.267734	0.188075	0	0.0128345	0.00665962	0.0163868	0.00434942	0.00523993	0	0.060084	0	0.00325252	0	0	0	0	0.580697	0.817343
TH88-AB-m-RT	0	0.0147407	0.00709959	0.221318	0.229831	0	0	0.238647	0.121348	0	0.0101655	0	0.0318318	0	0.0091493	0.0127769	0.0994985	0	0.0017921	0.00180232	0	0	0	0.557949	0.830439
TH52-B1-m-RT	0	0.044079	0.025329	0.28317	0.0938392	0	0	0.198425	0.185587	0	0	0.0342971	0.0149451	0	0.0127724	0.0230259	0.0645112	0	0.0200189	0	0	0	0	0.353227	0.963262
TH44-A-m-MG	0	0.0378652	0.00895093	0.363317	0	0.0310677	0	0.10289	0.135899	0	0	0.114902	0.0299338	0.00164878	0.0282565	0.0636845	0.0311673	0	0.0504175	0	0	0	0.102	0.103156	1.0939
TH5-B2-m	0	0.0235766	0.0324276	0.330856	0	0	0.0163887	0.208651	0.178576	0	0.0282613	0	0.0180863	0	0.0206483	0.0343561	0.0892777	0	0	0.0188948	0	0	0	0.412344	0.92235
TH87-AB-m	0	0.0165945	0.00975024	0.263671	0.0936569	0	0	0.321184	0.118328	0	0	0.00523276	0.0373721	0	0.00501134	0.0178358	0.101979	0	0.00938399	0	0	0	0	0.516914	0.859197
TH72-B2-m-MG	0.123655	0	0.00175379	0.257537	0	0.0596261	0	0.350259	0.0728468	0	0	0.0042799	0.0241116	0	0.0148634	0.00790444	0.0745438	0	0.00518023	0.00343847	0	0	0	0.548434	0.836297
TC7-NOS	0.329133	0	0.0366698	0.105985	0	0.123525	0.0217375	0.0961674	0.0650293	0	0	0.017441	0.0216223	0	0.0218182	0.0929048	9.26855e-05	0.0219719	0	0.0459024	0	0	0	0.387612	0.929793
TH11-A-m	0	0.0119389	0.00204786	0.296833	0.192556	0	0	0.264098	0.0434748	0	0	0.0167646	0.0153249	0.00492685	0.0160791	0.00482918	0.116435	0	0.0146926	0	0	0	0	0.429562	0.917886
TC4-NOS	0	0.0682886	0.0100596	0.294929	0.0153289	0	0.0336583	0.0439338	0.113789	0	0	0.104559	0.0245717	0.0162023	0.0599163	0.159656	0.0186341	0	0.0364735	0	0	0	0.07	0.134402	1.04937
TH14-B3-m-MG-RT	0	0.0223531	0.00704674	0.261884	0.11831	0	0	0.240393	0.120313	0	0	0.0758155	0	0	0.0214911	0.00739917	0.0910937	0	0.0270641	0	0	0.00683693	0.006	0.320736	0.983757
TH105-AB-m	0	0.0176209	0.000840229	0.319915	0.111123	0	0	0.224381	0.107143	0	0	0.0300927	0.0169964	0.00929873	0.00753594	0.0301755	0.106953	0	0.017924	0	0	0	0	0.544469	0.838807
TH23-AB-NOS-MG	0	0.0349581	0.0357055	0.403523	0.00379647	0	0	0.194722	0.139461	0	0.0248131	0.0101245	0.0235655	0.00617061	0.0128052	0.00870153	0.094417	0	0.00723652	0	0	0	0	0.490768	0.875142
TH70-B2-m-MG	0	0.0426872	0.00241422	0.319538	0.0632488	0	0.00314655	0.221494	0.149383	0	0.0107914	0	0.0401996	0	0.00398483	0.00249312	0.117639	0	0	0.0229808	0	0	0	0.484583	0.878434
N2	0.0383599	0.0575696	0.00938948	0.344213	0	0	0	0.179049	0.126004	0	0.00878758	0	0.0463164	0	0.023385	0.0486639	0.0942447	0	0	0.0240183	0	0	0.02	0.180241	1.03922
TH83-B1-m-RT	0	0.0442771	0.0010033	0.251601	0.114779	0	0	0.278451	0.130914	0	0	0.0377954	0.00960601	0	0.0120975	0.0252602	0.076464	0	0.0177516	0	0	0	0	0.574426	0.818141
N1	0	0.0233803	0.0203839	0.317289	0.0425521	0.0409692	0.00326399	0.245846	0.150267	0	0	0	0.00707524	0	0.0185052	0.0304208	0.0784233	0	0	0.0216238	0	0	0	0.455952	0.899869
TH97-AB-m	0	0.0154344	0	0.338257	0.179804	0	0	0.0749086	0.0999716	0	0	0.0405095	0.0269435	0.0194332	0.0226327	0	0.16179	0	0.0203148	0	0	0	0	0.433856	0.906876
TH22-AB-m	0	0.0226357	0.00977271	0.279695	0.0738846	0	0	0.191782	0.0956416	0	0	0	0.0280496	0	0.0234599	0.0446237	0.199033	0	0	0.0314226	0	0	0	0.477754	0.878029
TH38-B2-NOS	0	0.0301109	0.00905371	0.229905	0.123174	0	0	0.220643	0.191011	0	0	0.0354977	0.00390997	0	0.0137065	0.0662673	0.0536878	0	0.023034	0	0	0	0	0.568307	0.822244
TH106-B1-m	0	0.0685116	0.0305669	0.230982	0.141316	0	0	0.21031	0.147004	0	0	0.0439203	0.00111478	0.031602	0.00859962	0.0221877	0.0421773	0	0.0217079	0	0	0	0	0.525568	0.851365
TH96-B3-m	0	0	0.0179734	0.286143	0.0986235	0	0.000484465	0.223342	0.119006	0	0	0.0088529	0.00797124	0	0.0196645	0.0681772	0.124743	0	0.0250189	0	0	0	0	0.523987	0.851296
TH8-AB-m	0	0	0	0.298233	0.215325	0	0	0.186878	0.121462	0	0.013321	0.0189131	0.0228835	0.0164549	0.0188051	0.00294392	0.0768661	0	0.00791462	0	0	0	0	0.563776	0.826799
TH75-B2-NOS-MG	0	0.0185473	0.0018724	0.321535	0.129308	0	0.00526565	0.164282	0.192112	0	0	0.0343868	0.0122413	0	0.0171276	0.0462415	0.0504466	0	0.00663411	0	0	0	0	0.468865	0.894061
TH47-AB-NOS	0	0	0.0126461	0.334253	0.11431	0	0	0.21005	0.106255	0	0	0	0.0363239	0	0.0359714	0.0273737	0.118571	0	0.00424654	0	0	0	0	0.532261	0.846628
TH51-B3-m	0.0850221	0.0354518	0	0.154655	0	0.316584	0	0.106954	0.0310904	0	0	0.0493965	0.0208791	0.0183104	0.0276235	0.136323	0.00670212	0	0.0110091	0	0	0	0.008	0.291318	0.98
TH9-AB-NOS	0	0.0686113	0	0.284978	0.174315	0	0	0.203114	0.0830924	0	0	0.0399307	0.0222243	0	0.0187585	0.0206836	0.0722622	0	0.0120294	0	0	0	0	0.396426	0.935325
TH3-B3-m-MG	0	0.0334443	0.167733	0.141973	0	0	0	0.115531	0	0	0	0.0178152	0.0298096	0.000183131	0.0867338	0.370125	0	0	0.0311831	0	0.00546878	0	0.01	0.274475	0.976589
TH63-B2-m-RT	0	0.0111598	0.0122245	0.270534	0.0732563	0	0	0.286616	0.163348	0	0	0.0296929	0.0358966	0	0.00945703	0.012191	0.0848598	0	0.0107647	0	0	0	0	0.527742	0.852087
TH76-B3-m	0.0298484	0.0218736	0	0.290157	0	0	0	0.113763	0.141529	0	0	0.100439	0	0.0712726	0.0352548	0.0954721	0.0248482	0	0.0755418	0	0	0	0.07	0.132322	1.05688
TH77-B2-m	0	0.0490232	0	0.270702	0.160087	0	0	0.138142	0.239891	0	0	0.0215986	0.00321625	0	0.00880217	0	0.0948925	0	0.00597103	0.00767463	0	0	0	0.509043	0.866014
TH28-B2-m-MG	0	0.00323847	0	0.18675	0.257146	0	0	0.320328	0.153214	0	0.00306478	0.00939418	0.0169683	0	0.00634138	0.00634178	0.0349302	0	0.00228248	0	0	0	0	0.613966	0.791619
TH36-B2-NOS	0	0.0480123	0.00361669	0.246658	0.167514	0	0	0.175196	0.155454	0	0	0.0586733	0.00876244	0	0.00775862	0.0178963	0.0804457	0	0.0300122	0	0	0	0	0.551208	0.83421
TH80-AB-NOS	0	0.0230638	0	0.178344	0.30766	0	0	0.211958	0.147241	0	0.00121279	0.0119416	0.0178327	0	0.0192309	0.00249729	0.0790185	0	0	0	0	0	0	0.543346	0.843213
TC10-NOS	0.042735	0.13892	0.108246	0.231309	0	0.125185	0.00209514	0.0563841	0.0780849	0	0	0.0309913	0.013371	0.0236113	0.0396176	0.0884989	0	0.0010433	0	0.0199072	0	0	0.002	0.346393	0.950658
TH10-A-m	0.116963	0.0746229	0	0.19235	0	0.0024643	0	0.208105	0.124476	0	0	0.0885776	0	0.015956	0.0357212	0.0344503	0.0631724	0	0.0366537	0	0	0.00648743	0.01	0.273779	0.990232
TH15-B1-NOS	0	0.0379753	0.00717848	0.307868	0.0577377	0	0	0.269685	0.131499	0	0	0.0247309	0.0156833	0	0.00851834	0.0388327	0.0891509	0	0.0111404	0	0	0	0	0.55831	0.829376
TH27-B2-m	0.0204314	0.0392183	0.0250387	0.174024	0.181409	0	0	0.298399	0	0	0.00126088	0	0.0133113	0	0.0136392	0.0879578	0.144083	0	0	0.00122688	0	0	0.006	0.311718	0.971515
TH34-B2-m	0.0082146	0.0130452	0.00630381	0.329369	0	0	0.00516264	0.352034	0.105794	0	0	0	0.00586299	0	0.0349307	0.0105141	0.103656	0	0	0.025113	0	0	0.162	0.0736493	1.12632
TH19-AB-NOS	0	0.0493388	0.0219461	0.294378	0.0895928	0	0	0.183904	0.172626	0	0	0.0334355	0.0123457	0	0.011315	0.0217752	0.096104	0	0.0132387	0	0	0	0	0.524085	0.852292
TH68-A-m	0	0.0224091	0.00754187	0.350383	0	0.027615	0	0.0676127	0.105092	0	0	0.139159	0.0295751	0	0.0584364	0.00570784	0.117072	0	0.0693961	0	0	0	0.168	0.0715552	1.10025
TH61-A-NOS	0	0.0210131	0.0107034	0.296781	0	0.0826795	0	0.0794076	0.0827851	0	0	0.0883806	0.0163287	0.00244378	0.0844997	0.0630527	0.0901705	0	0.0817545	0	0	0	0.068	0.135739	1.05262
TH4-B1-m	0	0.00850972	0.00924164	0.276726	0.0836386	0	0.00793122	0.268983	0.130033	0	0.0056861	0	0.036608	0	0.00723397	0.026396	0.123815	0	0	0.0151969	0	0	0	0.531206	0.847516
TH31-B2-m-MG	0.0681591	0.0228793	0.0133108	0.342825	0	0	0	0.262953	0.0589669	0	0	0.00403414	0.0324326	0	0.0243166	0.0548994	0.0770374	0	0	0.0305962	0.00758927	0	0.03	0.166089	1.04994
TH103-B1-m	0	0.0582378	0	0.306481	0.0964929	0	0	0.203587	0.18901	0	0.011382	0.00505417	0.01778	0	0.00812106	0.0242201	0.0704963	0	0.00913807	0	0	0	0	0.550213	0.8359
TH62-B2-m-RT	0	0.0191512	0.00405676	0.234192	0.137133	0	0.0039249	0.321932	0.0785319	0	0.00148954	0.00102945	0.0267554	0	0.00745489	0.0196997	0.128055	0	0.00491313	0.0116806	0	0	0	0.529456	0.849296
TH82-A-m	0.0137945	0	0	0.425282	0	0	0	0.152626	0.0932986	0	0	0.0354546	0.0270699	0	0.0298594	0.124998	0.0800637	0	0.0175523	0	0	0	0.008	0.281071	0.992504
TH100-AB-m	0.00217575	0.0449811	0	0.339212	0	0.115569	0	0.0230266	0.059069	0	0	0.0657564	0.0463097	0.0228322	0.0664217	0.0640492	0.0555706	0	0.0950269	0	0	0	0.024	0.172426	1.0319
TH6-A-NOS	0.01228	0.000306196	0.00894222	0.290521	0.0362409	0	0	0.186764	0.0716807	0	0	0.101177	0.0164069	0	0.033267	0.0324063	0.0911559	0	0.118852	0	0	0	0.008	0.279187	0.988162
TH35-A-m	0	0.0416623	0	0.164368	0	0.128591	0	0.0382991	0.0771431	0	0	0.111237	0.0226027	0.0148809	0.174947	0.125736	0.031766	0	0.0687664	0	0	0	0	0.43029	0.904239
TH1-AB-m	0	0.0473446	0.00249885	0.196035	0	0.124269	0	0.0477978	0.00567624	0	0	0.0739151	0.0169606	0	0.0243825	0.370097	0.014661	0	0.0706405	0	0	0.00572159	0.018	0.186554	1.01263
TH17-B2-m-RT	0	0.00925916	0.00967997	0.293018	0.0579386	0	0	0.268995	0.132154	0	0	0.0184052	0.0386197	0	0.0141241	0.044656	0.102556	0	0.00295221	0.00764307	0	0	0	0.547157	0.836615
TH91-AB-m-MG	0.0370062	0	0.00853267	0.326826	0.0528996	0	0	0.123924	0.0064489	0	0.0152003	0.0139217	0.0196117	0	0.0341803	0.129488	0.218496	0	0.0134646	0	0	0	0.014	0.217399	1.00418
TH98-AB-m-RT	0	0	0.0249607	0.251373	0.133644	0	0.000403711	0.265535	0.159256	0	0.0214537	0	0.0335981	0	0.00868764	0	0.0738054	0	0	0.0272825	0	0	0	0.516277	0.860448
TH94-B2-m-MG	0.00954134	0.0209374	0.0083626	0.409389	0	0	0	0.192741	0.142802	0	0	0.0658596	0.000363389	0.0231033	0.00986671	0.0318853	0.0703032	0	0.0126671	0	0	0.00217733	0.072	0.126783	1.09761
TH58-B3-m	0.0109379	0.00251083	0	0.176749	0.253234	0	0	0.11331	0.0642565	0	0.02857	0.00695406	0.01673	0	0.0303634	0.0560141	0.211615	0	0.0287557	0	0	0	0	0.378512	0.931534
TC5-NOS-RT	0.0199543	0.0163742	0.0664993	0.07321	0	0.0245009	0	0.106026	0.00459033	0	0.0109775	0.0406488	0.00668606	0.255771	0.019668	0.31047	0	0	0.018874	0.010048	0	0.0157013	0.064	0.138388	1.04229
TH25-B3-m-MG-RT	0.0634547	0	0.0114594	0.380975	0	0	0	0.192803	0.0421536	0	0	0.03644	0.0157449	0.0211415	0.036263	0.105689	0.086606	0	0	0.00726992	0	0	0.022	0.174225	1.04044
TH67-B3-m-MG	0.013418	0.052734	0.00515042	0.315057	0.0112018	0.201145	0	0.0532691	0.0871252	0	0	0.0354952	0.0370848	0	0.0145988	0.162179	0	0	0.00367009	0.00787192	0	0	0.018	0.187567	1.04047
TH29-B2-m-MG-RT	0	0.0425818	0.0123437	0.282961	0.0877825	0	0.0128343	0.24782	0.0832321	0	0	0.0132303	0.000361027	0	0.00949972	0.0376832	0.142302	0	0.0273674	0	0	0	0	0.477544	0.880339
TC1-NOS-RT	0.123087	0.00183135	0.0799705	0.128993	0	0.0652899	0	0.115887	0.00214821	0	0	0.0254819	0.00456947	0.0525746	0.0777222	0.20916	0	0.00798665	0	0.104496	0.000802683	0	0.01	0.266091	0.977222
TC11-NOS	0.102817	0.00633028	0.122301	0.136408	0	0.1559	0	0.0587096	0.143047	0	0	0.0425848	0.0137209	0.0492715	0.0563415	0.0968361	0.00529256	0	0.0104392	0	0	0	0.008	0.276633	0.982763
TH84-B2-m-MG-RT	0.0024763	0.0222011	0.000388906	0.292345	0.140509	0	0.012128	0.296835	0.0836271	0	0	0.00162943	0.0398634	0	0.011302	0.0150363	0.074274	0	0.00738387	0	0	0	0	0.520046	0.858062
TH73-B2-m-MG-RT	0	0.0436815	0.0131046	0.237886	0.10248	0.0408133	0.00694406	0.259842	0.0949436	0	0	0.0274754	0.0127091	0	0.0247534	0.0419671	0.0758547	0	0.0175451	0	0	0	0	0.358729	0.955451
TH40-B2-m-MG-RT	0	0.0324169	0.00230227	0.225132	0.0661447	0	0.00383121	0.362197	0.129672	0	0	0.0253535	0.0220675	0	0.0106277	0.0234411	0.0837841	0	0.0130304	0	0	0	0	0.602785	0.797175
TH13-B2-m-MG-RT	0.0196098	0.0124849	0.0190777	0.290305	0.070342	0	0	0.242937	0.160999	0	0	0.0346996	0.0109987	0.00248213	0.00934396	0.0358778	0.0750739	0	0.0132864	0.00248253	0	0	0	0.590079	0.806593
TH37-B3-m-MG-RT	0	0.0656	0.0422437	0.115957	0.129947	0	0	0.136991	0.192471	0.0246099	0	0.0595981	0	0.0717485	0.00134256	0.0531921	0.0584305	0	0.0478688	0	0	0	0.014	0.215396	1.01587
TH60-AB-m	0	0.0478741	0.0234975	0.259088	0.0928533	0	0.00383771	0.168658	0.147602	0	0	0.0494531	0.000665044	0	0.00938014	0.048747	0.116209	0	0.0321346	0	0	0	0	0.516696	0.855559
TH7-AB-m	0	0.00917888	0.00307074	0.29152	0.260917	0	0	0.172305	0.145191	0	0	0.015847	0.0203926	0	0.00589121	0.0109035	0.0619554	0	0	0.00282854	0	0	0	0.556329	0.83465
TH69-AB-m	0.0289956	0.000996201	0.00684987	0.195486	0	0.0532629	0	0.0271049	0.0565412	0	0	0.0367802	0.11634	0	0.0709864	0.337603	0.0269694	0	0.0420846	0	0	0	0.048	0.147115	1.0253
TH104-B2-NOS	0	0.00773067	0	0.176061	0.301946	0	0	0.301545	0.0937471	0	0	0.0231829	0.0124761	0	0.007706	0	0.0686514	0	0.00695478	0	0	0	0	0.549495	0.841343
TH59-AB-NOS	0	0.0595337	0.0036974	0.250459	0.141451	0	0	0.306326	0.059967	0	0	0.00728344	0.023352	0	0.00404351	0	0.143628	0	0	0.000257676	0	0	0	0.503435	0.866805
TH78-B2-NOS-MG	0.00614437	0.019177	0.00520188	0.286383	0.211047	0.0336484	0.00719985	0.207385	0.0232961	0	0	0	0.0255872	0	0.0130965	0.0117415	0.144922	0	0.00220729	0.00296393	0	0	0	0.391391	0.936989
TH64-AB-NOS	0	0.0355039	0.00104027	0.248678	0.136524	0	0	0.248564	0.14771	0	0	0.0264998	0.0346777	0	0.0104843	0.0142465	0.0783467	0	0.0177238	0	0	0	0	0.553108	0.833344
TH12-A-m-MG	0.0384894	0.0188923	0	0.331415	0.0511681	0	0	0.133686	0.0220064	0	0	0.0133775	0.00283095	0.0307333	0.0755807	0.261502	0.000729855	0	0.0195881	0	0	0	0	0.358101	0.940502
TH93-AB-m-RT	0.0177968	0.0112215	0.00721742	0.311662	0.099747	0	0	0.183893	0.11927	0	0	0.000475508	0.0462981	0	0.0248737	0.0425891	0.111694	0	0	0.0232613	0	0	0	0.471088	0.883891
TH42-A-m	0	0.0107663	0	0.101626	0	0.0530204	0	0.0880437	0	0	0.000703849	0.0921961	0.0618744	0	0.0110605	0.413828	0	0	0.166881	0	0	0	0.18	0.0650158	1.06205
TH79-AB-RT	0	0.107374	0	0.236376	0	0.0793312	0	0.0307924	0.00804482	0	0	0.0863634	0.0390019	0	0.0445902	0.153535	0.134151	0.000276823	0.0801632	0	0	0	0.076	0.122813	1.03398
TC9-NOS	0.0164195	0.00207603	5.53615e-05	0.379441	0	0	0.0286462	0.0821256	0.0707968	0	0	0.158635	0.024135	0.0208456	0.111432	0.0560047	0.0174063	0	0.0319812	0	0	0	0.012	0.233731	1.03052
TC6-NOS	0	0.0432937	0.00907378	0.257421	0	0.108645	0	0.0776554	0.0612845	0	0	0.0851128	0.039932	0	0.114915	0.134412	0.0228559	0	0.0453988	0	0	0	0.018	0.181521	1.02908
TH2-B2-m	0	0.0166222	0.000757882	0.211694	0.225466	0	0	0.340497	0.105924	0	0	0.0159287	0.0162399	0	0.0043935	0	0.0574565	0	0.00502075	0	0	0	0	0.574708	0.822275
TH85-B1-m	0	0.000715475	0	0.1822	0.359566	0	0	0.210601	0.165796	0	0	0.0112044	0.0148129	0.000383194	0.00399595	0.0031531	0.0397597	0	0.00781286	0	0	0	0	0.593396	0.8086
TH56-AB-m	0.00550668	0	0	0.276444	0	0.0228745	0	0.0856763	0.0780751	0	0.00794689	0.0397183	0.0503188	0	0.0385194	0.327541	0.0403438	0	0.027035	0	0	0	0.006	0.299736	0.965665
TH53-AB-m-RT	0	0.0161699	0.0171842	0.344549	0.0744603	0	0	0.164657	0.154185	0	0.00207989	0.017848	0.0175178	0	0.0239639	0.0379899	0.109242	0	0.0201534	0	0	0	0	0.552088	0.833054
TH43-A-m	0.00705232	0.007002	0.00421242	0.356301	0.0213176	0	0	0.226668	0.128642	0	0	0	0.00911005	0	0.0218103	0	0.193665	0	0.000139663	0.0179955	0	0.00608291	0.018	0.187972	1.04898
TH41-AB-m-MG	0.0355789	0	0.000566162	0.338537	0.0444475	0	0	0.352619	0.0552547	0	0	0.023438	0.037306	0	0.00978655	0.0220298	0.072188	0	0	0.00824812	0	0	0.038	0.158625	1.08425
TH65-AB-m-MG_RT	0	0.0189665	0.01792	0.201865	0.160105	0	0	0.208333	0.182471	0	0	0.0584638	0.00418022	0	0.00825185	0.0166247	0.092003	0	0.0308151	0	0	0	0	0.520219	0.855755
TH108-A-m-RT	0	0.102067	0	0.219381	0	0.0807561	0	0.0427526	0.0286287	0	0	0.066218	0.0077704	0.160171	0.0362621	0.155418	0.0316413	0	0.068934	0	0	0	0.018	0.187579	1.01063
TH55-AB-m-MG	0.00168204	0.0120257	0.0114529	0.376357	0	0	0	0.151794	0.0606293	0	0	0.00258978	0.00463594	0	0.0402035	0.334457	0	0	0.00417344	0	0	0	0.09	0.115384	1.0646
TH86-AB-m	0	0.0121871	0.0132505	0.409572	0.0307804	0	0	0.162712	0.0973691	0	0	0.0242512	0.0300797	0	0.0291257	0.0272889	0.142148	0	0	0.0212354	0	0	0.006	0.311903	0.97799
TH20-B3-m	0	0.0105296	0.00311137	0.315128	0.110634	0	0	0.141038	0.0503375	0	0	0.0441657	0.0198323	0	0.0269249	0.0950394	0.183259	0	0	0	0	0	0.006	0.318465	0.965501
TH81-AB-m-MG	0	0.0240719	0.00725614	0.372426	0.0279118	0.00534458	0	0.210124	0.0769788	0	0	0.00537312	0.0314553	0	0.0272281	0.0411722	0.146929	0	0	0.0237294	0	0	0.012	0.229469	1.01901
TH71-B1-m-RT	0	0.00223125	0.000250201	0.218577	0.238764	0	0	0.349836	0.101175	0	0.000149653	0.0135011	0.0189119	0	0.00394672	0.0174865	0.0318302	0	0.00334012	0	0	0	0	0.584228	0.816133
TH49-B1-m	0	0	0.010367	0.339723	0.0225632	0.0562761	0	0.282725	0.142619	0	0.00161865	0	0.0175788	0	0.00965194	0.029678	0.0791211	0	0	0.0080775	0	0	0	0.525975	0.85535
TH18-AB-m-RT	0	0.0118766	0.00441654	0.283868	0.160585	0	0	0.191391	0.0852764	0	0	0	0.035157	0	0.00991146	0.0286335	0.144413	0	0	0.0444713	0	0	0	0.473633	0.882588
TH107-B2-m-RT	0	0.0348588	0.00427371	0.27274	0.0698404	0	0.00599166	0.258582	0.184096	0	0	0.00532795	0.00460194	0	0.0100361	0.0530589	0.0880732	0	0	0.00851909	0	0	0	0.600204	0.799145
TC2-NOS-RT	0.0241358	0	0.00761447	0.370494	0	0	0.0386962	0.15256	0.0505159	0.0220147	0	0.0469984	0.0201526	0.0475179	0.115785	0.0848132	0.0139955	0	0.00155489	0	0.00315209	0	0.072	0.12612	1.07168
TC8-NOS	0	0.0395722	0.00290902	0.472362	0	0	0.018378	0.0989163	0.0971795	0	0	0.0711877	0.0250906	0	0.0338362	0.0930043	0	0.0188989	0	0.0271616	0.00150384	0	0.006	0.318238	0.981531
TH32-B2-m-MG-RT	0.0342341	0.0123882	0	0.371102	0.192141	0	0	0.123464	0.0987377	0	0	0.0446304	0.0139511	0	0.0113494	0.0289396	0.0606357	0	0.00251087	0	0	0.00591498	0	0.512347	0.863225
TH92-AB-m-MG	0	0.0371438	0.0149961	0.266009	0.0786577	0	0	0.237194	0.16906	0	0	0.0240473	0.00717216	0	0.0075293	0.0186604	0.114097	0	0.0254331	0	0	0	0	0.546712	0.837043
TH74-B2-m	0	0.0710165	0	0.260699	0.154431	0	0.0176834	0.190623	0.152537	0	0	0.0199687	0.00973402	0	0.0088302	0.0208796	0.0789649	0	0.014632	0	0	0	0	0.5719	0.819693
TH26-AB-m	0.0305836	0.0642189	0	0.284284	0	0.141388	0	0.111634	0.0605628	0	0	0.0575074	0.00885439	0	0.0841971	0.0905506	0.0165964	0	0.049624	0	0	0	0.022	0.173021	1.04175
TH24-A-m	0	0.075521	0.0168005	0.196922	0.242726	0	0	0.140917	0.124119	0	0	0.0472447	0	0	0.0076563	0.00793868	0.106922	0	0.0332327	0	0	0	0	0.449665	0.898712

## Sheet: GSE33566
	B cells naive	B cells memory	Plasma cells	T cells CD8	T cells CD4 naive	T cells CD4 memory resting	T cells CD4 memory activated	T cells follicular helper	T cells regulatory (Tregs)	T cells gamma delta	NK cells resting	NK cells activated	Monocytes	Macrophages M0	Macrophages M1	Macrophages M2	Dendritic cells resting	Dendritic cells activated	Mast cells resting	Mast cells activated	Eosinophils	Neutrophils	P-value	Correlation	RMSE
IPF-1	0.0228902	0.0166703	0.00217713	0.204774	0	0.119502	0.00235037	0	0.0687769	0	0.0705659	0.00237987	0.0708087	0.034103	0.00116366	0.126011	0	0	0	0.0692355	0.0180626	0.170529	0	0.464322	0.886332
IPF-2	0	0.110715	0	0	0	0	0	0.238734	0.25359	0.0331276	0	0	0.0122416	0	0	0	0.0179019	0.19155	0	0.142141	0	0	0.578	0.0519324	1.08536
IPF-3-dlco: 99	0	0.0842055	0.0167495	0.152902	0.0834652	0	0.0141936	0	0.0801632	0	0.131554	0	0.0879936	0.0187585	0.006193	0.117	0	0	0	0.0431969	0.0264791	0.137146	0	0.520239	0.854795
N-1	0.0649433	0.0182824	0.00975362	0.162955	0.0767871	0.0565955	0.0639634	0	0.0398808	0	0.0963849	0	0.0228565	0.00929335	0	0.150835	0	0	0	0.0298348	0.0319636	0.16567	0	0.552906	0.836078
IPF-4	0	0.0515084	0	0.101607	0.0728754	0.0188077	0.0495983	0	0.099963	0	0.0806877	0	0.0827273	0	0	0.179214	0	0	0	0.0392648	0.0423485	0.181398	0	0.480189	0.876635
IPF-5	0	0.0631656	0	0	0	0.313765	0	0	0	0.299211	0.0597335	0	0	0.022421	0	0.0237984	0	0.174556	0.0343501	0.009	0	0	0.876	-0.00141411	1.15317
IPF-6	0	0.050925	0.027319	0.264541	0	0	0.0246104	0	0.0991664	0	0.130222	0	0.0970354	0.0203488	0	0.138504	0	0	0	0	0.0529068	0.0944207	0	0.537337	0.844334
IPF-7	0.0109445	0.054428	0	0.192889	0.0762136	0	0.040748	0	0.0556602	0	0.075597	0	0.0928423	0	0	0.201884	0	0	0	0.0238293	0.0525627	0.122401	0	0.516947	0.856805
IPF-8-dlco: 65	0.0476127	0	0.0353505	0.164922	0.0156437	0.0474922	0.0379912	0	0.126367	0	0.0920172	0.00207794	0.0857181	0.0299456	0.00593814	0.115329	0	0	0	0.0319385	0.00880894	0.152847	0	0.506473	0.862409
N-2	0.00425593	0.0684037	0	0.0661705	0.0876326	0.105643	0.0101241	0	0.0764995	0	0.1168	0	0.0723539	0.0838482	0.0156432	0.0675762	0	0	0.0505751	0	0.0115965	0.162878	0	0.523735	0.85249
IPF-9	0.097745	0	0.0177449	0.164318	0	0.115523	0	0.0218669	0.0183863	0	0.0633419	0.0423812	0.0384083	0.00557578	0.0526708	0.130082	0	0	0	0.0178475	0.0606825	0.153426	0	0.470675	0.88273
IPF-10	0.110907	0	0.0173708	0.205393	0	0.0869494	0	0	0.0211996	0	0	0.0780784	0.043956	0.0573346	0.00730678	0.140931	0	0	0.0156761	0	0.03214	0.182758	0	0.459795	0.889245
IPF-11	0	0.0804863	0.012132	0.165174	0	0.0625097	0.0207871	0	0.0553764	0	0.105103	0.00118636	0.0767445	0.0158047	0.00574643	0.110928	0	0.0330326	0.0249668	0.0209593	0.0464757	0.162587	0	0.503671	0.864278
N-3	0.131831	0.00688267	0.00409962	0.11153	0.0753546	0.101764	0.0146642	0	0.0350235	0	0.0741001	0	0.0487905	0.0593088	0.00579793	0.0659842	0.00114531	0	0.0061691	0.056166	0.0051633	0.196225	0	0.528953	0.849331
IPF-12	0	0.136903	0.0188864	0.120238	0.00952521	0	0.0299361	0	0.0983349	0	0.0659779	0.0194814	0.108354	0	0	0.101982	0	0.0403611	0	0.0011258	0.0917645	0.157129	0	0.479227	0.877414
IPF-13	0.0170416	0.0269845	0.00554155	0.15419	0	0.102979	0.0696297	0	0.0660244	0	0.12596	0	0.0656776	0	0	0.111414	0.00803679	0.0308892	0	0.0328355	0.0463909	0.136406	0	0.550392	0.837629
IPF-14	0	0.107898	0.0227156	0.170204	2.07628e-05	0.0129303	0.0236869	0	0.0622883	0	0.0774278	0.0175342	0.100191	0.0441881	0	0.0775955	0	0.0589999	0	0.0276141	0.0483093	0.148397	0	0.51126	0.860512
N-4	0	0.0940079	0.0298018	0.0750593	0.0280736	0.116795	0.0346521	0.0413742	0	0	0.132655	0	0.121448	0	0.014416	0.121764	0	0.00553673	0	0	0.0712438	0.113171	0	0.541991	0.844439
IPF-15	0	0.18637	0.023674	0.188936	0.015816	0	0.0132237	0	0.0219363	0	0.126242	0.0154761	0.0983574	0.00680137	0	0.121694	0	0	0	0.00745503	0.00715317	0.166864	0	0.465373	0.886035
IPF-16	0.0180338	0.0931841	0.01047	0.0640436	0.0731865	0.0490748	0.0364708	0	0	0	0.1508	0	0.104935	0	0	0.147962	0	0	0	0.0193063	0.0536258	0.178908	0	0.502036	0.864767
IPF-17	0.100294	0.00907372	0.0117857	0.130145	0.0370767	0.0902431	0.0387948	0	0.0675158	0	0.0995567	0	0.0928634	0	0	0.112443	0	0.00253263	0	0.0180305	0.0239212	0.165724	0	0.543186	0.841596
IPF-18	0	0.0800585	0	0.0754527	0.0849796	0	0.0737019	0	0.0214767	0	0.0609031	0	0.112494	0.0217272	0	0.161004	0	0.0518712	0.000513361	0.0355089	0.0617925	0.158516	0	0.476896	0.87816
N-5	0.0866947	0	0.0119122	0.166119	0.121981	0	0.00641063	0	0.0758419	0	0.114568	0.00471358	0.0789287	0	0.00174267	0.119526	0	0	0	0.0377591	0.0475386	0.126264	0	0.51212	0.859242
IPF-19	0	0.117874	0	0.106712	0.102342	0	0.0484023	0	0.0382949	0	0.136645	0	0.0823516	0.00884599	0.00570613	0.110444	0	0	0	0.0244648	0.0606065	0.157311	0	0.490143	0.871396
IPF-20	0.0505273	0.0622928	0.00832788	0.0689228	0.10192	0	0.0231545	0	0.0404526	0.00515072	0.124567	0	0.110235	0.0192153	0	0.116744	0	0.0655376	0	0	0.0524462	0.150507	0	0.553669	0.837213
IPF-21	0.0308064	0.0193457	0	0.106927	0.0764912	0.0325372	0	0	0.0789442	0	0.112804	0	0.0670076	0.0619696	0.0561352	0.0884922	0	0	0	0.0725169	0.0298202	0.166203	0	0.467284	0.884222
N-6	0	0.0875548	0.00068579	0.15894	0	0.0429014	0	0	0.0829166	0	0.146741	0	0.12748	0.029823	0	0.102821	0	0.00354881	0	0.0239906	0.0616549	0.130942	0	0.48911	0.872173
N-7	0.132379	0	0.00342678	0.185624	0.0416348	0.0661863	0.0213502	0	0.0587628	0	0.0265356	0.00230355	0.0517229	0	0	0.107268	0.00698677	0	0	0.0762646	0.038224	0.18133	0	0.493482	0.869707
IPF-22	0	0.13466	0.00917672	0.0847012	0.0734681	0.0398293	0.0478374	0	0	0	0.136102	0	0.0934998	0	0	0.138759	0	0.00227865	0	0.0234375	0.0487542	0.167496	0	0.498548	0.866729
IPF-23	0	0.0908746	0.029813	0.109037	0.0682483	0	0.00125363	0	0.0867365	0	0.083321	0.0184289	0.118437	0.0334696	0	0.11827	0	0.0577931	0	0	0.0481367	0.136181	0	0.512306	0.86012
IPF-24-dlco: 29	0	0.106392	0	0.200223	0.0175205	0.0163423	0.00241142	0	0.0948097	0	0.119107	0	0.0892253	0.0206175	0.0178359	0.099054	0	0	0	0.055204	0.0237042	0.137554	0	0.457282	0.88966
IPF-25-dlco: 34	0	0.0831767	0	0.103983	0.00536961	0.0755411	0.0144426	0	0.0761147	0	0.148915	0	0.102863	0	0	0.143429	0	0.0349994	0	0.057912	0.0525066	0.100747	0	0.509787	0.861195
IPF-26-dlco: 25	0	0.0753731	0	0.0898395	0.0741697	0.00378724	0.018769	0	0.0576491	0	0.147882	0	0.113167	0.0201319	0.0127881	0.120412	0	0	0	0.0441333	0.0796729	0.142226	0	0.530482	0.84889
N-8	0.07513	0.0195709	0.00283983	0.112145	0.0269845	0.131023	0.0787553	0	0.0451449	0	0.0945286	0	0.033155	0	0.0187768	0.131737	0	0	0	0.0293549	0.0284043	0.17245	0	0.521332	0.85431
N-9	0	0.108147	0	0.166505	0.0276754	0	0	0	0.0821799	0	0.100814	0	0.0791541	0	0	0.162231	0	0.0307277	0	0.0494016	0.0411953	0.15197	0	0.491936	0.870686
N-10	0	0.123191	0.00953162	0.0828406	0.118445	0	0.0502337	0	0.0042931	0	0.0950097	0	0.0822967	0	0.0417469	0.145137	0	0.0262864	0	0	0.063175	0.157812	0	0.458201	0.888233
IPF-27-dlco: 66	0.0120066	0.0147499	0.00946576	0.196507	0	0.100735	0	0.00261476	0.101919	0	0.000377329	0.0440584	0.111559	0.0759454	0.00835046	0.0395795	0	0.0503542	0	0.053886	0	0.177893	0	0.467674	0.884535
IPF-28-dlco: 0	0	0.0829246	0.00737329	0.166005	0.0886164	0	0.0131299	0	0.0865932	0	0.024033	0.0488076	0.11685	0.012663	0	0.142349	0	0.042967	0	0	0.059704	0.107984	0	0.496894	0.867839
IPF-29	0.101043	0	0.0131715	0.185755	0	0.0898948	0.0376487	0	0.0517947	0	0.0669823	0.0036917	0.123121	0.024401	0.0161976	0.0903321	0	0	0	0.017372	0.0340927	0.144502	0	0.493022	0.86996
IPF-30	0.0808427	0.00566541	0.0127098	0.277652	0	0.0275464	0.0128705	0	0.108926	0	0.0505148	0.0394862	0.0552973	0	0	0.1043	0	0	0	0.0243864	0.0325855	0.167217	0	0.478127	0.879891
IPF-31-dlco: 87	0	0.121928	0.00445346	0.137351	0.0327585	0.0338748	0.0305809	0	0.0878935	0	0.075852	0	0.110495	0.015569	0.0140178	0.12928	0	0	0	0.0395704	0.0327713	0.133605	0	0.457601	0.88844
IPF-32-dlco: 19	0	0.169839	0.0162497	0.0828968	0.125879	0	0.00586602	0	0.011865	0	0.145346	0	0.108812	0.00896112	0	0.112841	0	0.0244032	0	0.0342723	0.0122858	0.140483	0	0.487089	0.873048
IPF-33-dlco: 18	0	0.0738026	0	0.221147	0.00106872	0.0097777	0.0182496	0	0.036072	0	0.148403	0	0.100675	0	0.00705688	0.16621	0	0	0	0.0199533	0.0385509	0.159031	0	0.527864	0.849968
IPF-34-dlco: 24	0	0.0425464	0.0386866	0.264544	0.00528484	0	0.0313922	0	0.0893559	0	0.117816	0	0.0938215	0	0	0.127877	0	0	0	0.0332624	0.0109295	0.144483	0	0.509346	0.860587
N-11	0	0.113353	0.0210498	0.227161	0.0498085	0.0226005	0.0424698	0	0.0147257	0	0.101842	0	0.104105	0	0	0.113975	0	0.0205834	0	0.0206402	0.0320507	0.115635	0	0.533115	0.84795
IPF-35	0.0943604	0	0.0363003	0.163871	0	0.0729573	0.0600793	0.0103565	0.0533004	0	0.104467	0	0.0679594	0	0	0.0993671	0	0.0790007	0	0.00380829	0.00752838	0.146644	0	0.521549	0.855093
IPF-36-dlco: 83	0	0.0900512	0.0134382	0.236416	0.00652141	0	0.046642	0	0.0111399	0	0.111215	0	0.104057	0	0	0.139899	0	0	0	0.0237559	0.0519406	0.164924	0	0.516729	0.856492
IPF-37-dlco: 79	0	0.0654662	0.00986292	0.178573	0	0.0272368	0.00677789	0	0.0549757	0	0.0836536	0.0461987	0.147299	0.0373084	0.0151125	0.131223	0	0.00287717	0	0	0.0323347	0.161101	0	0.47198	0.882692
IPF-38-dlco: 77	0	0.0527087	0.0144727	0.224372	0.053756	0	0	0	0.0821872	0	0.104648	0.0334598	0.106463	0.0191304	0.000597691	0.116365	0	0	0	0.0297351	0.0308489	0.131256	0	0.50798	0.861419
IPF-39-dlco: 21	0.0303437	0.0270842	0.0283129	0.164654	0.109783	0	0.0331945	0	0.0419788	0	0.0781017	0.00362603	0.0778664	0.00233357	0	0.151021	0	0.0369997	0	0	0.0661856	0.148515	0	0.508271	0.861744
IPF-40-dlco: 78	0.0236358	0.00953666	0.0135338	0.0629197	0.100518	0.118763	0	0	0.0403646	0	0.0202391	0.106425	0.0220725	0.0594978	0.0083358	0.149525	0	0	0.027152	0.00272955	0.0264218	0.20833	0	0.479553	0.878427
IPF-41-dlco: 28	0	0.025963	0.0102276	0.0749886	0.0287376	0.123481	0	0	0.113164	0	9.41355e-05	0.0764829	0.0892036	0.0865635	0	0.10497	0	0.00195413	0	0.0452401	0.00846246	0.210467	0	0.450052	0.896073
IPF-42-dlco: 24	0	0.0382596	0	0.158577	0.00549989	0.0489851	0.0321527	0	0.0694297	0	0.0779813	0	0.138473	0.0186694	0	0.145242	0	0.00878919	0	0.0371445	0.0605257	0.160271	0	0.496248	0.867802
IPF-43-dlco: 85	0	0.0593858	0.0404971	0.229339	0.0195442	0	0	0	0.0488185	0	0.142958	0	0.0905152	0	1.4487e-05	0.133639	0	0	0	0.040179	0.0526352	0.142475	0	0.57011	0.825268
IPF-44-dlco: 30	0	0.0654885	0.0340998	0.148725	0.0694257	0	0.0310338	0	0.0363321	0	0.134555	0	0.0843211	0	0	0.128417	0	0	0	0.0314028	0.0597693	0.176429	0	0.486672	0.873568
IPF-45-dlco: 32	0	0.0506727	0	0.218751	0	0.058242	0.0430187	0	0.073747	0	0.0791169	0	0.0827135	0	0	0.122097	0	0.0485881	0	0.0173175	0.0589304	0.146806	0	0.521939	0.853772
IPF-46-dlco: 32	0.0599701	0	0.04709	0.0215698	0.115591	0.035803	0.040533	0	0.0905234	0	0.144639	0	0.0785587	0	0	0.124059	0	0	0	0.0718204	0.0299274	0.139915	0	0.403572	0.915575
IPF-47-dlco: 31	0.0186951	0.0406224	0.0210227	0.169753	0	0.0515652	0.017527	0	0.0842245	0	0.155836	0	0.0929016	0.0151542	0.0210215	0.124171	0	0	0	0.00682014	0.0222332	0.158452	0	0.538379	0.843865
N-12	0.00499074	0.0658635	0.0136566	0.0864975	0.063529	0.0910729	0.0285486	0.0133352	0.0153613	0	0.129606	0	0.119904	0.00626962	0	0.10793	0	0.0310992	0	0.025365	0.0603617	0.136609	0	0.556411	0.835129
IPF-48-dlco: 65	0.0984267	0	0.0105069	0.131486	0	0.142268	0	0.0609802	0.00406512	0	0.0291578	0.0864346	0.0359897	0.079249	0.00578759	0.0842622	0	0.00895988	0	0	0.0527163	0.169711	0	0.476525	0.879837
N-13	0	0.105601	0.0223044	0.0537342	0.160729	0	0.0251333	0	0.0313693	0.000947075	0.0934238	0	0.109594	0.00242717	0	0.160275	0	0.0244908	0	0.0163881	0.0476773	0.145907	0	0.54394	0.843015
IPF-49	0	0.0475424	0.0246567	0.253434	0.0221016	0	0.0328537	0	0.0871057	0	0.0759921	0.00846646	0.117778	0.0268637	0	0.105631	0	0.00688512	0	0.0353963	0.0322606	0.123033	0	0.518905	0.855268
IPF-50-dlco: 66	0	0.12495	0.0192375	0.212511	0	0	0.0423166	0	0.0391361	0	0.0549928	0	0.124809	0	0	0.118997	0	0.0489808	0	0.0398539	0.0277006	0.146516	0	0.430089	0.902485
IPF-51-dlco: 66	0	0.112403	0.0164955	0.187749	0.0163092	0	0.0222762	0	0.0513193	0	0.144925	0	0.0947313	0.0017211	0.00648565	0.13047	0	0	0	0.0179583	0.0409801	0.156176	0	0.533968	0.846757
IPF-52-dlco: 69	0	0.0682481	0.0131182	0.135369	0.0577829	0.0332395	0.0174845	0	0.0703001	0	0.18027	0	0.10075	0	0.00831976	0.121617	0	0	0.0061403	0	0.0436538	0.143707	0	0.555675	0.833229
IPF-53-dlco: 34	0	0.132469	0	0.0209697	0.123123	0.0641249	0	0	0.0654159	0	0.117309	0.00740053	0.11429	0.0608366	0.00572754	0.0823079	0	0	0	0.0514948	0.00960821	0.144923	0	0.458914	0.887828
IPF-54-dlco: 71	0.125887	0	0.0338586	0.125946	0.0934107	0.038221	0.0192126	0	0.0650347	0	0.054912	0.00968214	0.0856044	0.0662163	0	0.0528698	0	0	0	0.0420122	0.0329682	0.154165	0	0.54662	0.840424
IPF-55-dlco: 68	0.0690763	0.0101061	0.0314874	0.169606	0	0.0508092	0.0602063	0	0.068081	0	0.118532	0	0.0967623	0.00170973	0	0.0842506	0	0.0286586	0	0.0211337	0.0587242	0.130856	0	0.548331	0.839972
N-14	0.127698	0	0.0200907	0.0999621	0.0740751	0.0648411	0.147029	0	0.0334011	0	0.0993554	0	0.0253796	0.0158716	0	0.0855212	0	0.0182635	0.000359739	0	0.0194826	0.168669	0	0.55499	0.835666
IPF-56	0	0.0998222	0.0286492	0.129917	0.0538064	0.0409345	0.0299424	0	0.0798863	0	0.101599	0	0.0878281	0.0137113	0	0.1308	0	0	0	0.0160962	0.0443199	0.142688	0	0.539095	0.845249
IPF-57	0	0.0951022	0.00104825	0.104415	0.110653	0	0	0	0.082797	0	0.110015	0.0064726	0.106346	0.0180513	0	0.115615	0	0.0216176	0.0228738	0.00585685	0.0695316	0.129605	0	0.541513	0.843841
IPF-58	0.0136363	0.0268954	0.00467311	0.182243	0	0.111201	0.014848	0	0.0902162	0	0.0397474	0.000855934	0.0371687	0.0422706	0	0.0898111	0	0.0138803	0	0.0928307	0.0487248	0.190997	0	0.526768	0.850383
N-15	0.0790148	0	0.00623104	0.130666	0.0751059	0.0765496	0	0.0188561	0.030602	0	0.113141	0.0148213	0.0580425	0.0735625	0.045648	0.0830688	0	0	0	0	0.0222654	0.172425	0	0.52007	0.854789
N-16	0.102391	0	0.0267193	0.114045	0.0976605	0.0776485	0.0404708	0	0.074944	0.0171439	0.0754872	0	0.0158283	0	0.00401194	0.0616774	0.0146514	0	0	0.0184865	0.0678273	0.191007	0	0.565231	0.828086
N-17	0.0142526	0.051116	0.0289008	0.126144	0.0825586	0	0.0290249	0.0115532	0.0328296	0	0.0908827	0	0.0849666	0	0	0.140554	0	0.0546629	0	0.0337825	0.0721138	0.146658	0	0.555959	0.837347
N-18	0	0.145589	0.00262543	0.146204	0.041769	0.0171609	0.0364836	0	0	0	0.131327	0	0.0873666	0	0	0.18461	0	0	0	0.0216044	0.0549717	0.130288	0	0.526887	0.851537
N-19	0	0.104075	0.0035211	0.197382	0	0	0.0482735	0	0.0463975	0	0.0985027	0	0.0864218	0	0	0.16717	0	0.0197569	0	0.0179107	0.0534672	0.157122	0	0.520508	0.854856
IPF-59	0	0.0590886	0	0.263995	0.00929488	0	0.00699884	0	0.100133	0	0.0846784	0.0307859	0.0821961	0.00466491	0	0.173067	0	0	0	0.038101	0.0138759	0.13312	0	0.502045	0.86487
IPF-60	0	0.113366	0.0214781	0.147831	0.00118202	0	0	0	0.128711	0	0.0968227	0.0390302	0.0832529	0.0368694	0.0462905	0.104491	0	0	0	0.0022342	0.011341	0.167099	0	0.449938	0.894378
IPF-61-dlco: 103	0.0045872	0.0310099	0.0244132	0.195904	0.0905638	0	0.0128762	0	0.0641391	0	0.108472	0.0154858	0.090856	0.0251632	0	0.130134	0	0	0	0.0245416	0.0285281	0.153326	0	0.507075	0.861822
N-20	0.0594634	0	0.0233392	0.113676	0.0709908	0.033854	0.011108	0	0.0930948	0	0.153934	0	0.0478369	0	0	0.147817	0	0	0	0.0435605	0.0586111	0.142714	0	0.509911	0.8606
IPF-62	0	0.161812	0.00567156	0.131694	0.0646109	0	0.0347363	0	0.0428024	0	0.136938	0	0.0813097	0	0	0.130717	0	0	0	0.0287392	0.0576979	0.123272	0	0.451969	0.891534
IPF-63	0	0.146985	0.0123866	0.0670135	0.0540211	0.0506593	0.0402132	0	0.056646	0	0.0812026	0	0.101989	0.036004	0	0.101295	0	0.02633	0	0.032672	0.0465313	0.146051	0	0.489474	0.872185
IPF-64-dlco: 81	0	0.0560651	0.00311481	0.0522401	0	0.200581	0	0	0.0494989	0	0.0531342	0.0774301	0.0981933	0.108835	0.00633926	0.0563899	0	0.00508253	0.0709299	0	0.0074774	0.154688	0	0.457134	0.889179
N-21	0	0.045612	0.0297255	0.123794	0.110386	0	0.0279936	0	0.0966592	0	0.128541	0	0.0713974	0.0152645	0.0151881	0.113064	0	0	0	0.0391615	0.0476792	0.135534	0	0.515936	0.857393
IPF-65	0	0.162315	0.0108129	0.141227	0.0930172	0	0.0448658	0	0	0	0.0974151	0	0.0961352	0.0230496	0	0.0961692	0	0	0	0.0201332	0.056229	0.158631	0	0.487552	0.872743
IPF-66	0	0.0682334	0.0175873	0.177994	0.0740099	0	0.0167646	0	0.0732802	0	0.107738	0.00352129	0.110939	0.0394985	0	0.119385	0	0	0	0.00829784	0.0416284	0.141123	0	0.521729	0.853611
IPF-67-dlco: 30	0	0.0513328	0.015772	0.145953	0.124149	0	0.0312868	0	0.0087997	0.0102835	0.0653282	0	0.105021	0	0	0.141637	0	0.0442784	0	0.0214129	0.0996141	0.135131	0	0.545537	0.841549
N-22	0.111095	0	0.0104165	0.0681245	0.0459407	0.118442	0.0423567	0.0148403	0.0799585	0	0.102798	0	0.0267834	0.0489385	0	0.132864	0	0	0	0	0.0492345	0.148207	0	0.520941	0.854866
IPF-68	0.0343882	0.0314555	0.018492	0.141125	0.0294175	0.0356553	0.0393175	0	0.104285	0	0.093482	0	0.137011	0	0.0268607	0.0931215	0	0	0	0.0320466	0.0509759	0.132366	0	0.44772	0.893869
IPF-69	0	0.137283	0.00132993	0.182984	0.0189526	0	0.0384898	0	0.0461263	0	0.123732	0	0.0730893	0	0	0.153423	0	0	0	0.0438673	0.0577426	0.122981	0	0.456728	0.889152
N-23	0.0345673	0.0236178	0.018084	0.120999	0.15431	0	0.030135	0	0.108539	0	0.103115	0	0.0860237	0	0	0.103783	0	0	0	0.0501532	0.0271017	0.139571	0	0.512318	0.858871
IPF-70	0	0.144274	0.0203919	0.149994	0.0924833	0	0.0505134	0	0.0224801	0	0.106079	0	0.0735252	0	0	0.128129	0	0	0	0.0242923	0.0440764	0.143762	0	0.500569	0.865965
IPF-71	0	0.112439	0.0139422	0.163873	0.0631861	0	0.0176811	0	0.0737157	0	0.0678756	0.0140163	0.112187	0.0274262	0	0.127294	0	0	0	0.0223019	0.0514066	0.132655	0	0.503604	0.864232
IPF-72	0	0.0907822	0.028104	0.128904	0.0301445	0	0	0.00338423	0.064549	0	0.161822	0	0.0839109	0	0	0.0919383	0	0.044863	0	0.0396372	0.0876757	0.144285	0	0.533647	0.847721
N-24	0.0446598	0	0.0133082	0.245701	0.0304082	0	0.0205629	0.0506621	0.130873	0	0.0679371	0.00735912	0.121221	0.0347418	0.0152904	0.0619715	0	0	0	0.0375916	0.0512069	0.066505	0	0.537586	0.844734
IPF-73	0.0182522	0	0.0330209	0.269159	0	0.00907848	0.0196036	0	0.0761761	0	0.0716173	0.0211638	0.125135	0.0504	0.0107614	0.0917981	0	0	0	0.025438	0.0320721	0.146324	0	0.466178	0.885403
IPF-74	0.0137714	0	0.0171863	0.0961177	0.0498668	0.12519	0.0142935	0	0.0706035	0	0.0478543	0	0.169368	0.075243	0	0.0505961	0	0	0	0.0995775	0.0157658	0.154566	0	0.499364	0.865565
IPF-75	0	0.128258	0.0338827	0.131873	0.0570392	0	0.0335332	0	0.0683792	0.0148215	0.0427397	0.00562642	0.092664	0	0	0.119323	0	0.0817	0	0	0.07738	0.11278	0	0.513162	0.86191
IPF-76	0	0.0225868	0.0328374	0.223766	0	0.00723879	0.0272466	0	0.105156	0	0.0521826	0.0144347	0.101653	0.0254798	0	0.120633	0	0.0409301	0	0.0170017	0.0560966	0.152756	0	0.534554	0.84689
IPF-77	0.029068	0.0343539	0.0120111	0.172595	0.0224839	0.0223323	0.0330641	0	0.0416619	0	0.105152	0.0021526	0.122824	0.0274269	0	0.14421	0	0.0206266	0	0.00154481	0.0671787	0.141314	0	0.557867	0.833453
IPF-78	0	0.069244	0.0113852	0.189301	0	0	0.0245957	0	0.0977686	0	0.0553025	0.0471092	0.113632	0.049885	0.0259564	0.101081	0	0	0.00656175	0	0.0556553	0.152523	0	0.484914	0.874526
IPF-79	0	0.0890233	0.0304678	0.142806	0.104894	0	0	0	0.089888	0	0.118018	0.00780497	0.118332	0.0255155	0.000448826	0.103059	0	0	0	0.0271218	0.0118236	0.130797	0	0.494175	0.869031
N-25	0	0.0342575	0.0109451	0.114312	0.0550532	0.0349652	0.0175957	0	0.0990552	0	0.150408	0	0.0774521	0	0	0.131229	0	0.013933	0	0.0573745	0.0562594	0.14716	0	0.542717	0.841639
N-26	0.0355544	0.00156507	0.0186944	0.128857	0.0311428	0.0774979	0.00594611	0	0.0717188	0	0.162432	0	0.0907758	0.0169217	0.015176	0.109985	0	0	0	0.0518881	0.040557	0.141289	0	0.5382	0.844059
IPF-80	0	0.103708	0	0.211948	0	0	0.0309458	0	0.0465659	0	0.149642	0	0.101268	0	0	0.133027	0	0	0	0.0364723	0.0551573	0.131266	0	0.532361	0.847452
IPF-81	0	0.02942	0.0138932	0.18422	0	0.0818729	0.031409	0	0.113822	0	0.101833	0	0.120461	0.0301152	0	0.098738	0	0	0	0.0523701	0.039418	0.102427	0	0.49076	0.870699
N-27	0.0103322	0	0.040012	0.186377	0.0372996	0.0317384	0.0204978	0	0.10295	0	0.106432	0	0.100089	0.0223557	0.00295314	0.137209	0	0	0	0.0310299	0.0460164	0.124708	0	0.507624	0.861667
N-28	0.0638337	0.00457049	0.0167235	0.224303	0	0.0829814	0.0427661	0	0.0780879	0	0.0873763	0	0.0243991	0.0427847	0	0.0957954	0	0	0	0.0341683	0.0233267	0.178883	0	0.568604	0.825527
IPF-82	0.0290114	0.0347833	0.00172944	0.14411	0.0278525	0.0903814	0.0967606	0	0.0664507	0	0.0969504	0	0.030945	0.0688748	0.000560578	0.0938177	0	0	0.0270725	0	0.0173955	0.173304	0	0.491334	0.870387
IPF-83	0	0.033822	0.00821187	0.0536892	0	0.203245	0	0.0105701	0.0752401	0	0.0978208	0.0336207	0.0782766	0.0619255	0.0123278	0.0792094	0	0.025115	0	0.0304165	0.0148097	0.181699	0	0.507481	0.86158
N-29	0	0.0725433	0	0.209344	0	0	0.0171824	0.0283454	0.0824398	0	0.0842924	0.00949751	0.0949421	0	0	0.137172	0	0.0378236	0	0.0304467	0.0562518	0.139719	0	0.532562	0.848285
IPF-84	0	0.138867	0.0321954	0.160244	0.0932444	0	0.0309122	0	0.019378	0	0.104342	0	0.0733866	0	0	0.12601	0	0.000888354	0	0.0229272	0.016799	0.180807	0	0.468294	0.883467
IPF-85	0	0.0819392	0.0183596	0.183454	0	0	0.0436654	0	0.0284616	0	0.132328	0	0.112927	0.0327314	0	0.088048	0	0.0306168	0	0.0671504	0.0377113	0.142606	0	0.480545	0.87662
IPF-86	0	0.0413882	0	0.0889612	0.0841888	0	0	0	0.0820131	0	0.183145	0	0.111687	0.0159103	0	0.0999003	0	0.0173932	0	0.0574881	0.0616231	0.156301	0	0.475898	0.880124
IPF-87	0	0.0859017	0.0236062	0.123348	0.0425898	0.037547	0.0139969	0	0.105148	0	0.136079	0	0.0934935	0.0153167	0	0.111592	0	0.021928	0	0.0422789	0.0114601	0.135714	0	0.500506	0.865846
IPF-88	0.051565	0	0.00166714	0.110036	0	0.147291	0	0.0375878	0.0484164	0	0.104581	0.023972	0.103251	0.0617556	0.0289347	0.0755117	0	0	0	0.034444	0.0267427	0.144244	0	0.504736	0.863323
IPF-89	0	0.0545368	0.0161551	0.195333	0.0810345	0	0.00811079	0	0.0844207	0	0.114315	0.0116989	0.126215	0.0249177	0.00602257	0.106555	0	0	0	0.0128005	0.0302052	0.127678	0	0.496161	0.867992
IPF-90	0	0.0714337	0	0.143805	0.00918425	0.023196	0.0408742	0.00335238	0.0553093	0	0.119749	0	0.0952147	0.0048838	0	0.129905	0	0.0596375	0	0.0342744	0.0696784	0.139503	0	0.580789	0.82201
N-30	0	0.0757345	0.0112423	0.176902	0.064774	0	0.0170088	0	0.0882684	0	0.111635	0	0.101857	0.0171913	0	0.12893	0	0	0	0.0480025	0.020355	0.138099	0	0.484599	0.87433
IPF-91	0.0665822	0	0.00283944	0.180827	0	0.114647	0.0139332	0	0.0792084	0	0.0549795	0.00693968	0.128552	0.0215333	0.00357766	0.0602631	0.029051	0	0	0.0626924	0.0241893	0.150185	0	0.514368	0.857743
IPF-92	0	0.206021	0	0	0.0852819	0	0.147803	0.12101	0	0.129539	0	0	0.0421322	0.0707121	0.00321847	0	0	0.123911	0.0389366	0	0	0.0314347	0.881	-0.00301249	1.08147
IPF-93	0	0.245925	0.0117774	0.055552	0.235696	0	0.150609	0	0	0.0370718	0	0	0.0362213	0.0529584	0.073841	0	0	0.0402786	0.0475314	0	0	0.0125382	0.724	0.0301188	1.07925

## Sheet: GSE93272
	B cells naive	B cells memory	Plasma cells	T cells CD8	T cells CD4 naive	T cells CD4 memory resting	T cells CD4 memory activated	T cells follicular helper	T cells regulatory (Tregs)	T cells gamma delta	NK cells resting	NK cells activated	Monocytes	Macrophages M0	Macrophages M1	Macrophages M2	Dendritic cells resting	Dendritic cells activated	Mast cells resting	Mast cells activated	Eosinophils	Neutrophils	P-value	Correlation	RMSE
H1-1	0.0234073	0	0.00646186	0.215977	0.113018	0	0.0452881	0.00335681	0.0338213	0	0.13063	0	0.0948602	0	0.00478852	0	0.0119188	0.00232219	0.0149903	0	0	0.299159	0	0.788572	0.658149
H1-2	0.0493113	0	0	0.142611	0.14984	0	0.0561405	0	0	0	0.140436	0	0.201587	0	0	0.00227161	0	0	0	0	0	0.257802	0	0.803695	0.6512
H1-3	0.0388267	0	0	0.183118	0.115039	0	0.0495831	0	0.0100951	0	0.179364	0	0.178997	0	0	0	0.00171074	0.000734989	0.011146	0	0.00529699	0.226089	0	0.795786	0.660275
H1-4	0.0156672	0	0	0.236638	0.0878069	0	0.0280271	0	0.0135877	0	0.178069	0	0.159838	0	0	0.00465946	0.00150854	0	0.00612674	0	0	0.268072	0	0.816682	0.628918
H1-5	0.0415767	0	0	0.123058	0.154647	0	0.0325643	0	0.0256006	0	0.128883	0	0.137927	0	0	0.00100578	0	0.00406652	0.00246887	0	0	0.348202	0	0.793786	0.643545
H1-6	0.0352622	0	0	0.088287	0.0878331	0	0.0379706	0	0.00350774	0.00141549	0.145978	0	0.120154	0	0	0.00128052	0	0.00139387	0	0	0	0.476917	0	0.869614	0.530543
H1-7	0.0576879	0	0	0.10834	0.160976	0	0.0252064	0	0.0138925	0	0.0954726	0	0.0631715	0	0	0.00320387	0	0.00357716	0.00132762	0	0	0.467145	0	0.834149	0.580649
H1-8	0.0187002	0.00149051	0	0.249112	0.0994689	0	0.0348314	0	0.0099264	0	0.128335	0	0.114927	0	0	0.0012047	0.000282077	0.00179837	0.00691757	0	0	0.333006	0	0.836762	0.601787
H1-9	0.0364932	0.00147942	0	0.147363	0.109674	0	0.0210039	0	0.0208724	0	0.112609	0	0.126845	0	0	0	0	0.00731693	0.0119081	0	0	0.404434	0	0.81815	0.60895
H1-10	0.0175913	0.00118704	0	0.195774	0.124621	0	0.0290054	0	0.0249328	0	0.152302	0	0.104308	0	0	0.000664537	0	0.000980245	0	0	0	0.348633	0	0.834689	0.599922
H1-11	0.0444409	0	0	0.15068	0.130517	0	0.00455809	0	0.0133846	0	0.131433	0	0.0798813	0	0	0	0	0.00174304	0.00162652	0	0	0.441735	0	0.832244	0.585201
H1-12	0.017194	0.0114064	0	0.147741	0.0541657	0	0.0615342	0	0.00232282	0	0.192493	0	0.129985	0	0.00155164	0.00286885	0	0.0113792	0	0.00101422	0	0.366343	0	0.821195	0.610899
H1-13	0.0444515	0	0.0116017	0.121216	0.114926	0	0.0327583	0	0.0276946	0	0.109862	0	0.0792968	0	0.00240369	0	0.00510985	0.00136198	0.0101159	0	0	0.439201	0	0.848587	0.572913
H1-14	0.00468994	0	0.00974722	0.103666	0.162383	0	0.0348905	0	0.0271062	0	0.165715	0	0.105262	0.0228236	0	0	0.00666549	0	0	0	0	0.357051	0	0.838824	0.598728
H1-15	0.0104674	0.0293734	0	0.0840029	0.101266	0	0.0404855	0	0.0250862	0	0.141372	0	0.0696993	0	0.000159409	0	0.00791364	0.00875124	0	0	0.0387516	0.442671	0	0.785335	0.637424
H1-16	0.0183092	0	0.00620987	0.148819	0.116412	0	0.0295827	0.0128473	0.0279575	0	0.124294	0	0.103759	0	0.00284584	0	0.00651147	0.000648385	0	0	0	0.401804	0	0.831844	0.595327
H1-17	0.0307719	0	0	0.18358	0.25866	0	0.0168625	0	0.0276736	0	0.0949928	0	0.0627981	0	0	0.00155945	0	0.000982607	0.00938077	0	0.00102106	0.311716	0	0.792826	0.64643
H1-18	0.0353056	0	0	0.131052	0.162033	0	0.0437254	0	0	0	0.108437	0	0.0824238	0	0	0.00561554	0	0.00337749	0.00910317	0	0	0.418928	0	0.821069	0.604992
H1-19	0.03719	0	0.00225937	0.0710494	0.12818	0	0.0696629	0	0.0145127	0	0.165815	0	0.0743062	0	0.00089517	0	0.0054094	0.00476425	0.00896743	0	0	0.416988	0	0.852246	0.574598
H1-20	0.00627865	0.0029317	0.00290874	0.156516	0.131807	0	0.0475517	0	0.0346592	0	0.185679	0	0.0942743	0	0.00296146	0	0.0117446	0	0	0	0	0.322687	0	0.825257	0.61599
H1-21	0.0288128	0.00496274	0	0.163	0.14024	0	0.0279181	0.005864	0.0311431	0	0.0957147	0	0.064042	0	0	0	0	0.0042031	0.0101637	0	0	0.423936	0	0.836671	0.587141
H1-22	0.0690976	0	0	0.158243	0.155046	0	0.059433	0	0.00449875	0	0.124342	0	0.115426	0	0	0.00384822	0	0.00236406	0.00635959	0	0	0.301341	0	0.806286	0.645588
H1-23	0.00267241	0.00965026	0.00176282	0.0865871	0.0612992	0	0.027498	0	0	0	0.179219	0	0.226248	0	0	0	0	0	0	0	0	0.405063	0	0.843874	0.568813
H1-24	0.0260866	0	0	0.152647	0.100015	0	0.0575731	0	0.0126101	0	0.195908	0	0.147233	0	0	0	0	0.00180965	0.00646299	0	0	0.299654	0	0.808896	0.635004
H1-25	0.0199012	0	0	0.106404	0.118717	0	0.0322305	0	0.00136766	0	0.133276	0	0.162604	0	0	0	0	0	0.00295399	0	0	0.422546	0	0.851563	0.563845
H1-26	0.0182854	0	0	0.0969819	0.0946921	0	0.0409652	0	0.00258068	0	0.148119	0	0.199208	0	0	0.00369983	0	0	0.00748364	0	0	0.387985	0	0.849136	0.573686
H1-27	0.0415912	0	0	0.183354	0.0969883	0	0.0521277	0	0.00278213	0	0.182698	0	0.193002	0	0	0	0	0	0.00618317	0	0	0.241274	0	0.811969	0.642689
H1-28	0.0210065	0	0	0.126785	0.11215	0	0.0536933	0	0.00800798	0	0.185561	0	0.113689	0	0	0	0	0.00533092	0	0	0	0.373776	0	0.808229	0.622348
H1-29	0.0262861	0.0105964	0	0.116367	0.1602	0	0.0283105	0	0.0401517	0	0.107859	0	0.0987311	0	0	0.00435567	0	0	0.0109649	0	0	0.396177	0	0.809699	0.620642
H1-30	0.0261415	0	0	0.153351	0.0869795	0	0.054217	0	0.0112245	0	0.162234	0	0.15228	0	0	0	0	0.00185069	0.00270333	0	0	0.349019	0	0.835794	0.600484
RA1-1	0	0	0.00685265	0.0496814	0.098575	0	0.0337974	0.000970954	0.0244264	0.0256103	0.0962076	0	0.100988	0	0.000619792	0	0.00376774	0	0	0	0	0.558502	0	0.847457	0.542073
RA1-2	0.0355114	0.00299843	0	0.0426513	0.142736	0	0.0383565	0	0.0120788	0.00873326	0.171324	0	0.170461	0	0	0.000936465	0	0.00214779	0.0235857	0	0	0.34848	0	0.818303	0.620593
RA1-3	0.0337255	0	0	0.100423	0.0567044	0	0.0452798	0	0.00898961	0	0.144161	0	0.124867	0.00664715	0	0.000509753	0	0.00162301	0.00566636	0	0	0.471403	0	0.862782	0.540957
RA1-4	0.0146204	0	0	0.0497763	0.0679909	0	0.0216998	0	0.00305515	0	0.0780167	0	0.11233	0	0	0.000113474	0	0.00574194	0.00967594	0	0	0.63698	0	0.875489	0.488903
RA1-5	0.0132642	0	0.00526493	0.110754	0.104305	0	0.0200126	0.00783317	0.0242633	0	0.0964369	0	0.124226	0	0.00141033	0	0.00223779	0.00863999	0	0	0	0.481352	0	0.845547	0.55979
RA1-6	0.0233	0	0	0.123391	0.0553071	0	0.0148959	0	0	0	0.155403	0	0.214995	0	0	0	0	6.32699e-05	0.0108662	0	0	0.401777	0	0.85875	0.555289
RA1-7	0.00808146	0.000798106	0	0.123001	0.0160354	0	0.0315809	0.00441949	0.00398494	0.0423845	0.0941569	0	0.336753	0	0.000171237	0	0	0.00676623	0.000542236	0	0	0.331325	0	0.833395	0.589019
RA1-8	0.0376794	0	0	0.0414173	0.0951941	0	0.0365749	0	0	0.027522	0.139622	0	0.109854	0	0	0	0	0.00193528	0.0115826	0	0	0.498619	0	0.86465	0.531976
RA1-9	0.0232876	0	0	0.0289952	0.144377	0	0.0312753	0	0	0	0.143807	0	0.200765	0	0	0	0	0.00371102	0.0148042	0	0	0.408978	0	0.846937	0.571378
RA1-10	0	0.00313961	0.00889632	0.0545674	0.145075	0	0.0328012	0.000968529	0.0232112	0.020203	0.105414	0	0.096076	0.00674039	0	0	0.00363287	0.00829078	0.000576755	0	0	0.490406	0	0.859186	0.542351
RA1-11	0.00718904	0.0140687	0	0.12385	0.0198253	0	0.0318184	0	0.00116209	0.0477497	0.0917355	0	0.148458	0	0	0.00344038	0	0.00641823	0.0175512	0	0	0.486733	0	0.81579	0.591898
RA1-12	0.0279484	0	0	0.130181	0.102229	0	0.0375208	0	0.00249063	0	0.149354	0	0.218417	0.00547501	0	0	0	0.00230185	0.00142066	0	0	0.322662	0	0.840575	0.599137
RA1-13	0.0463442	0	0	0.107985	0.139197	0	0.0432952	0	0.0210666	0.00159812	0.150502	0	0.142308	0.00228496	0	0	0	0.00100919	0.00110379	0	0	0.343307	0	0.830344	0.610661
RA1-14	0.018375	0	0	0.0596387	0.0539577	0	0.0398451	0	0.00435699	0.0161642	0.191846	0	0.174324	0.000178769	0	0.00115311	0	0.0035047	0.0041349	0	0	0.432521	0	0.84447	0.565491
RA1-15	0.00118725	0.00312882	0.00567181	0.0257542	0.127388	0	0.0343741	0	0	0.0254986	0.114723	0	0.159885	0.0211252	0.000894424	0	0.004749	0	0.017719	0	0	0.457901	0	0.860413	0.544776
RA1-16	0.0235944	0.00799702	0	0.108839	0.0582503	0	0.052845	0	0	0.0149616	0.190899	0	0.110115	0	0	0.00369719	0	0.000148067	0.0247462	0	0	0.403908	0	0.844189	0.580006
RA1-17	0.0252357	0	0	0.0630381	0.11347	0	0.0332062	0	0.00197269	0	0.088824	0	0.198091	0.0063832	0	0	0	0	0.00722656	0	0	0.462552	0	0.864378	0.535242
RA1-18	0.0373709	0	0.00327971	0.114563	0.173751	0	0.0569583	0	0.0298816	0.0113195	0.118692	0	0.185848	0	0.0028287	0	0.00687733	0.0103382	0	0	0	0.248292	0	0.815982	0.647196
RA1-19	0.0461758	0.000506119	0	0.237468	0.0870706	0	0.0616287	0	0	0.0902298	0.0826112	0	0.127123	0	0	0.00476385	0	0.00639378	0	0	0	0.25603	0	0.744672	0.695036
RA1-20	0.0382981	0.00381445	0	0.0867654	0.150844	0	0.0439999	0	0.00183392	0	0.168792	0	0.12257	0	0	0.00140755	0	0.00474186	0	0.000839546	0	0.376094	0	0.83936	0.593719
RA1-21	0.0218213	0	0	0.114384	0.0611715	0	0.068653	0	0.0135567	0.0198404	0.129891	0	0.155151	0.00393706	0	8.2442e-05	0	0	0.0123864	0	0	0.399124	0	0.835324	0.590338
RA1-22	0	0.000553476	0.0106366	0.0196633	0.11028	0	0.0708229	0	0	0.0138316	0.164623	0	0.163324	0	0.00215327	0	0.00657058	0.0118702	0	0	0	0.425671	0	0.847346	0.569071
RA1-23	0.0180335	0	0.00956966	0.195149	0.111253	0	0.0880526	0	0.0156662	0	0.157052	0	0.052154	0	0.00159433	0	0.0122945	0.0105411	0.00395912	0	0.00254547	0.322135	0	0.807991	0.637992
RA1-24	0.0149559	0	0.00570814	0.115163	0.112029	0	0.0560018	0	0.0147611	0	0.178672	0	0.081375	0	0.00106851	0	0.00608019	0.00768275	0.00938068	0	0	0.397123	0	0.827931	0.601621
RA1-25	0.0107722	0	0.0013642	0.0611151	0.0900186	0	0.0353222	0	0.0020185	0	0.134154	0	0.169009	0	0	0	0	0	0.01258	0	0	0.483646	0	0.86496	0.530378
RA1-26	0.0177046	0	0	0.165925	0.0337901	0	0.0551553	0.00128953	0	0.0585907	0.124437	0	0.222064	0	0	0.00266834	0	0.00309388	0.00569026	0	0	0.309591	0	0.827791	0.610913
RA1-27	0.0027695	0.0102372	0.000923914	0.0798868	0.0695455	0	0.0400635	0	0	0	0.225455	0	0.13712	0	0	0.00791031	0	0.00864221	0.000708472	0	0	0.416737	0	0.774679	0.645151
RA1-28	0.0179067	0	0.00433098	0.256985	0	0	0.0918255	0.0049113	0.00511593	0.106901	0.128368	0	0.121815	0	0.0038344	0	0.00745299	0.00490978	0	0.00109977	0	0.244545	0	0.816986	0.630135
RA1-29	0.0355549	0	0	0.163792	0.144875	0	0.015914	0	0.0193466	0	0.122339	0	0.0990852	0	0	0.00337279	0	0.00220936	0.0133988	0	0	0.380111	0	0.823738	0.608732
RA1-30	0.0296222	0	0	0.0867241	0.0848899	0	0.0296882	0	0.00863496	0	0.116595	0	0.175969	0.0106288	0	0	0	0.000121045	0.00806246	0	0	0.449065	0	0.858346	0.548725
H2-31	0.0431806	0	0	0.105339	0.123915	0	0.0549107	0	0.0220612	0	0.15137	0	0.117552	0	0	0.00591596	0	0.00118627	0.00792878	0	0	0.36664	0	0.829913	0.608024
H2-32	0.0352511	0	0	0.0813371	0.137351	0	0.0545589	0	0.00187935	0.0452147	0.164308	0	0.168661	0	0	0	0	0.00303714	0.00820447	0	0	0.300198	0	0.832646	0.615597
H2-33	0.022532	0	0	0.159954	0.170833	0	0.0337573	0	0.00940536	0	0.139618	0	0.127186	0	0	0	0	0.00704173	0.0153784	0	0	0.314294	0	0.789948	0.652415
H2-34	0.0393474	0	0	0.11723	0.150093	0	0.0310442	0	0	0	0.125384	0	0.178317	0	0	0.000498027	0	5.18915e-05	0.00800652	0	0	0.350028	0	0.853633	0.583765
H2-35	0.0293126	0	0	0.0800995	0.0366506	0	0.0347829	0.0218656	0.00855063	0.000559454	0.182838	0	0.159839	0	0.00164384	0	0.00557074	0.000938725	0	0	0	0.437349	0	0.830448	0.583411
H2-36	0.037747	0.00357626	0	0.165228	0.152889	0	0.0245539	0	0.0354143	0	0.159721	0	0.110642	0	0	0.00263365	0	0.00211709	0.00488656	0	0	0.300592	0	0.783696	0.65886
H2-37	0.0418948	0	0.00284077	0.194367	0.09434	0	0.0500511	0.00830738	0.0380724	0	0.166387	0	0.142809	0	0.00232202	0	0.00914472	0.00977166	0	0	0	0.239692	0	0.805008	0.652959
H2-38	0.0202051	0	0	0.0587579	0.0994291	0	0.0431453	0	0.00475785	0.00978567	0.146452	0	0.117496	0	0	0.00266924	0	0.0017304	0	0	0	0.495572	0	0.871276	0.522645
H2-39	0.00847366	0.00480121	0.0016563	0.143825	0.138739	0	0.0355572	0.00191997	0.0351434	0	0.192061	0	0.106198	0	0.00427037	0	0.0108838	0	0	0	0	0.316472	0	0.825045	0.617022
H2-40	0.072048	0	0	0.157532	0.169542	0	0.0514535	0	0.0153183	0	0.121942	0	0.0942195	0	0	0.00279417	0	0.00618397	0.00979538	0	0	0.299171	0	0.801788	0.650433
H2-41	0.0021038	0.00387535	0.00247268	0.129426	0.046768	0	0.0220386	0	0.0030575	0	0.165321	0	0.247773	0	0	0.00166522	0	0.00153522	0	0	0	0.373963	0	0.844628	0.57392
H2-42	0.0242437	0	0	0.1219	0.10251	0	0.0509214	0	0.0139975	0	0.191925	0	0.104098	0	0	9.32924e-05	0	0.00580818	0	0	0	0.384502	0	0.802942	0.625654
H2-43	0.0201901	0.000758721	0	0.132876	0.119901	0	0.0703437	0	0.00860785	0	0.139787	0	0.151816	0	0	0	0	0.0039365	0.00569174	0	0	0.346091	0	0.84329	0.59706
RA2-31	0	0	0.00740435	0.053254	0.105547	0	0.0316053	0	0.0177406	0.0171772	0.105101	0	0.124519	0	0	0	0.00204933	0.00466387	0	0	0	0.530938	0	0.844078	0.550191
RA2-32	0.0368968	0.00564734	0	0.0771943	0.072347	0	0.0417975	0	0.00928147	0.0652423	0.148018	0	0.136284	0	0	0.00276953	0	0.00776688	0.00584701	0	0	0.390908	0	0.81312	0.614024
RA2-33	0.0363242	0	0	0.046163	0.149117	0	0.0317127	0	0.0103423	0	0.172528	0	0.165958	0	0	0	3.46522e-05	0.0044851	0.0190452	0	0	0.36429	0	0.823585	0.611325
RA2-34	0.016965	0.0129162	0	0.0770342	0.0590497	0	0.0432476	0	0.00347181	0	0.183512	0	0.160391	0	0	0.00146743	0	0.0035224	0.00451634	0	0	0.433906	0	0.838332	0.575257
RA2-35	0.0312463	0	0.00500673	0.0771843	0.129565	0	0.0579348	0.000706084	0.0217279	0.0116587	0.153743	0	0.0988036	0	0.00218047	0	0.00542959	0.00910093	0	0	0	0.395712	0	0.829468	0.601886
RA2-36	0.0352312	0	0	0.0346463	0.16164	0	0.0523678	0	0.00696742	0.00169483	0.205788	0	0.137848	0	0	0.00079173	0	0.00140853	0.0184863	0	0	0.34313	0	0.794091	0.64414
RA2-37	0.0080749	0.0147804	0	0.143546	0.0453683	0	0.071899	0	0	0	0.184131	0	0.0921346	0	0	0.000616089	0	0.00429314	0.0218737	0	0	0.413283	0	0.847777	0.575272
RA2-38	0	0	0.00408603	0.0533809	0.0794967	0	0.0245903	0.0187305	0.0193204	0.0360768	0.127811	0	0.124991	0	0.00105969	0	0.00243517	0.00859216	0	0	0	0.499429	0	0.842183	0.558326
RA2-39	0.0195419	0.00577207	0	0.0531797	0.0770656	0	0.0296121	0	0.00903366	0.0157769	0.0742244	0	0.135388	0	0	0.00324331	0	0.00186452	0.021494	0	0	0.553804	0	0.872983	0.505544
RA2-40	0.0609107	0.015585	0	0.144232	0.146398	0	0.0541654	0	0.00878825	0	0.244835	0	0.0784299	0	0	0.00577574	1.73571e-05	0.00221085	0.0126634	0	0	0.225989	0	0.798905	0.655142
RA2-41	0.025271	0	0	0.0421491	0.0708277	0	0.0325526	0	0.00241886	0	0.153781	0	0.134176	0	0	0.00208699	0	0.00129498	0.00678285	0	0	0.528659	0	0.860024	0.528424
RA2-42	0.00657561	0	0.0123699	0.183187	0	0	0.0485582	0.0294858	0.00310621	0.00443515	0.175202	0	0.122312	0	0.00416572	0	0.000298873	0.00623344	0.00357455	0	0	0.400496	0	0.849865	0.572562
RA2-43	0.0146838	0.000553526	0	0.261949	0.00668886	0	0.0583319	0.00574389	0.0246804	0	0.220834	0	0.0721171	0	0	0.00995051	0	0.00146479	0	0.00234751	0	0.320654	0	0.823766	0.609355
RA2-44	0.0381623	0.00533328	0	0.181755	0.0787338	0	0.0245978	0	0	0	0.212124	0	0.160926	0	0	0.00222999	0	0.00170159	0.00601219	0	0	0.288424	0	0.825336	0.618612
RA2-45	0.0259963	0	0	0.0409414	0.126547	0	0.0548741	0	0.003423	0	0.170911	0	0.139499	0	0	0.0067808	0	0.0017018	0.00583709	0	0.00961012	0.413879	0	0.814697	0.60893
RA2-46	0.0237141	0.00759675	0	0.173835	0.0670044	0	0.0818683	0.00361964	0.0235915	0	0.221394	0	0.101741	0	0.00320718	0	0.00844032	0.00951488	0	0	0	0.274472	0	0.773429	0.669489
RA2-47	0.0375091	0.00464627	0	0.145155	0.108199	0	0.0496895	0	0.0194191	0	0.175951	0	0.147811	0	0	0.00346394	0	0.00126343	0.00997285	0	0	0.29692	0	0.81154	0.636996
RA2-48	0.0341734	0.0116216	0	0.0995622	0.103781	0	0.0798636	0	0.0152002	0	0.170309	0	0.183652	0	0.00233298	0	0.00494822	0.00701539	0	0	0	0.28754	0	0.78672	0.662033
RA2-49	0.032612	0	0	0.0712248	0.0723994	0	0.0486932	0	0	0.0205433	0.11604	0	0.102895	0.00135475	0	0	0	0.00139994	0.0271103	0	0	0.505728	0	0.878107	0.514423
RA2-50	0.0131862	0	0.0065929	0.115265	0.0859666	0	0.0691681	0.0256799	0.0213365	0	0.172952	0	0.0934855	0	0.000612548	0	0.00847643	0.00387822	0.00275918	0	0	0.380641	0	0.846109	0.587438
RA2-51	0.0211081	0.00801268	0	0.177634	0.152076	0	0.0205477	0	0.0753876	0	0.269692	0	0.0459023	0	0.00317578	0	0.0120279	0.0101201	0	0.00419603	0	0.200119	0	0.795052	0.647412
RA2-52	0	0.0143638	0.00397975	0.0824698	0.0744626	0	0.0446536	0	0.000641567	0	0.168502	0	0.0521884	0	0	0.000502953	0	0.00299772	0.0158146	0	0	0.539423	0	0.810259	0.594726
RA2-53	0.0522521	3.67034e-05	0	0.21394	0.0959868	0	0.0437271	0	0.00275758	0	0.195668	0	0.11626	0	0	0.00263572	0	0.00199513	0	0	0	0.274741	0	0.824205	0.624065
RA2-54	0	0	0.00617926	0.0797932	0.0925445	0	0.0384225	0.00290523	0.0218215	0	0.20067	0	0.102198	0.0135668	0.001718	0	0	0	0	0	0	0.440181	0	0.850294	0.561833
RA2-55	0.0318741	0	0	0.06898	0.116087	0	0.0328435	0.00204029	0.0288024	0.0222838	0.151837	0	0.153474	0.00108825	0	0	0	0.00445789	0	0	0	0.386231	0	0.80944	0.618626
RA2-56	0.0352039	0.0103354	0	0.124804	0.117955	0	0.0441551	0.00554536	0.0323265	0	0.175266	0	0.167052	0	0.00343856	0	0.00679411	0.00699801	0	9.87068e-05	0	0.270027	0	0.759559	0.685563
RA2-57	0.0340542	0.0122268	0	0.205828	0.0100047	0	0.0586529	0	0	0.054244	0.173638	0	0.152819	0	0	0.00487809	0	0.00487902	0.00600951	0	0.000644831	0.282122	0	0.78885	0.652424
RA2-58	0.0218213	0	0	0.114384	0.0611715	0	0.068653	0	0.0135567	0.0198404	0.129891	0	0.155151	0.00393706	0	8.2442e-05	0	0	0.0123864	0	0	0.399124	0	0.835324	0.590338
RA2-59	0	0.000553476	0.0106366	0.0196633	0.11028	0	0.0708229	0	0	0.0138316	0.164623	0	0.163324	0	0.00215327	0	0.00657058	0.0118702	0	0	0	0.425671	0	0.847346	0.569071
RA2-60	0.0180335	0	0.00956966	0.195149	0.111253	0	0.0880526	0	0.0156662	0	0.157052	0	0.052154	0	0.00159433	0	0.0122945	0.0105411	0.00395912	0	0.00254547	0.322135	0	0.807991	0.637992
RA2-61	0.0149559	0	0.00570814	0.115163	0.112029	0	0.0560018	0	0.0147611	0	0.178672	0	0.081375	0	0.00106851	0	0.00608019	0.00768275	0.00938068	0	0	0.397123	0	0.827931	0.601621
RA2-62	0.0107722	0	0.0013642	0.0611151	0.0900186	0	0.0353222	0	0.0020185	0	0.134154	0	0.169009	0	0	0	0	0	0.01258	0	0	0.483646	0	0.86496	0.530378
RA2-63	0.0177046	0	0	0.165925	0.0337901	0	0.0551553	0.00128953	0	0.0585907	0.124437	0	0.222064	0	0	0.00266834	0	0.00309388	0.00569026	0	0	0.309591	0	0.827791	0.610913
RA2-64	0.0027695	0.0102372	0.000923914	0.0798868	0.0695455	0	0.0400635	0	0	0	0.225455	0	0.13712	0	0	0.00791031	0	0.00864221	0.000708472	0	0	0.416737	0	0.774679	0.645151
RA2-65	0.0179067	0	0.00433098	0.256985	0	0	0.0918255	0.0049113	0.00511593	0.106901	0.128368	0	0.121815	0	0.0038344	0	0.00745299	0.00490978	0	0.00109977	0	0.244545	0	0.816986	0.630135
RA2-66	0.0355549	0	0	0.163792	0.144875	0	0.015914	0	0.0193466	0	0.122339	0	0.0990852	0	0	0.00337279	0	0.00220936	0.0133988	0	0	0.380111	0	0.823738	0.608732
RA2-67	0.0296222	0	0	0.0867241	0.0848899	0	0.0296882	0	0.00863496	0	0.116595	0	0.175969	0.0106288	0	0	0	0.000121045	0.00806246	0	0	0.449065	0	0.858346	0.548725
RA2-68	0.0431806	0	0	0.105339	0.123915	0	0.0549107	0	0.0220612	0	0.15137	0	0.117552	0	0	0.00591596	0	0.00118627	0.00792878	0	0	0.36664	0	0.829913	0.608024
RA2-69	0.0352641	0	0	0.0813115	0.137159	0	0.0545241	0	0.00177871	0.0452992	0.164231	0	0.16891	0	0	0	0	0.0029695	0.00809235	0	0	0.30046	0	0.832722	0.615421
RA2-70	0.022532	0	0	0.159954	0.170833	0	0.0337573	0	0.00940536	0	0.139618	0	0.127186	0	0	0	0	0.00704173	0.0153784	0	0	0.314294	0	0.789948	0.652415
RA2-71	0.0393474	0	0	0.11723	0.150093	0	0.0310442	0	0	0	0.125384	0	0.178317	0	0	0.000498027	0	5.18915e-05	0.00800652	0	0	0.350028	0	0.853633	0.583765
RA2-72	0.0293126	0	0	0.0800995	0.0366506	0	0.0347829	0.0218656	0.00855063	0.000559454	0.182838	0	0.159839	0	0.00164384	0	0.00557074	0.000938725	0	0	0	0.437349	0	0.830448	0.583411
RA2-73	0.0376977	0.0035423	0	0.165152	0.152922	0	0.0244924	0	0.0354349	0	0.159791	0	0.110676	0	0	0.00263968	0	0.00213888	0.00490911	0	0	0.300605	0	0.783702	0.658848
RA2-74	0.0418948	0	0.00284077	0.194367	0.09434	0	0.0500511	0.00830738	0.0380724	0	0.166387	0	0.142809	0	0.00232202	0	0.00914472	0.00977166	0	0	0	0.239692	0	0.805008	0.652959
RA2-75	0.0204358	0	0	0.0563326	0.100373	0	0.0436029	0	0.00423618	0.0105818	0.147572	0	0.11703	0	0	0.00277945	0	0.00178598	0	0	0	0.49527	0	0.871189	0.522856
RA2-76	0.00847366	0.00480121	0.0016563	0.143825	0.138739	0	0.0355572	0.00191997	0.0351434	0	0.192061	0	0.106198	0	0.00427037	0	0.0108838	0	0	0	0	0.316472	0	0.825045	0.617022
RA2-77	0.072048	0	0	0.157532	0.169542	0	0.0514535	0	0.0153183	0	0.121942	0	0.0942195	0	0	0.00279417	0	0.00618397	0.00979538	0	0	0.299171	0	0.801788	0.650433
RA2-78	0.0021038	0.00387535	0.00247268	0.129426	0.046768	0	0.0220386	0	0.0030575	0	0.165321	0	0.247773	0	0	0.00166522	0	0.00153522	0	0	0	0.373963	0	0.844628	0.57392
RA2-79	0.0242437	0	0	0.1219	0.10251	0	0.0509214	0	0.0139975	0	0.191925	0	0.104098	0	0	9.32924e-05	0	0.00580818	0	0	0	0.384502	0	0.802942	0.625654
RA2-80	0.0201901	0.000758721	0	0.132876	0.119901	0	0.0703437	0	0.00860785	0	0.139787	0	0.151816	0	0	0	0	0.0039365	0.00569174	0	0	0.346091	0	0.84329	0.59706
RA2-81	0	0	0.00740435	0.053254	0.105547	0	0.0316053	0	0.0177406	0.0171772	0.105101	0	0.124519	0	0	0	0.00204933	0.00466387	0	0	0	0.530938	0	0.844078	0.550191
RA2-82	0.0368968	0.00564734	0	0.0771943	0.072347	0	0.0417975	0	0.00928147	0.0652423	0.148018	0	0.136284	0	0	0.00276953	0	0.00776688	0.00584701	0	0	0.390908	0	0.81312	0.614024
RA2-83	0.0363242	0	0	0.046163	0.149117	0	0.0317127	0	0.0103423	0	0.172528	0	0.165958	0	0	0	3.46522e-05	0.0044851	0.0190452	0	0	0.36429	0	0.823585	0.611325
RA2-84	0.016965	0.0129162	0	0.0770342	0.0590497	0	0.0432476	0	0.00347181	0	0.183512	0	0.160391	0	0	0.00146743	0	0.0035224	0.00451634	0	0	0.433906	0	0.838332	0.575257
RA2-85	0.0312463	0	0.00500673	0.0771843	0.129565	0	0.0579348	0.000706084	0.0217279	0.0116587	0.153743	0	0.0988036	0	0.00218047	0	0.00542959	0.00910093	0	0	0	0.395712	0	0.829468	0.601886
RA2-86	0.0352312	0	0	0.0346463	0.16164	0	0.0523678	0	0.00696742	0.00169483	0.205788	0	0.137848	0	0	0.00079173	0	0.00140853	0.0184863	0	0	0.34313	0	0.794091	0.64414
RA2-87	0.0080749	0.0147804	0	0.143546	0.0453683	0	0.071899	0	0	0	0.184131	0	0.0921346	0	0	0.000616089	0	0.00429314	0.0218737	0	0	0.413283	0	0.847777	0.575272
RA2-88	0	0	0.00408603	0.0533809	0.0794967	0	0.0245903	0.0187305	0.0193204	0.0360768	0.127811	0	0.124991	0	0.00105969	0	0.00243517	0.00859216	0	0	0	0.499429	0	0.842183	0.558326
RA2-89	0.0195419	0.00577207	0	0.0531797	0.0770656	0	0.0296121	0	0.00903366	0.0157769	0.0742244	0	0.135388	0	0	0.00324331	0	0.00186452	0.021494	0	0	0.553804	0	0.872983	0.505544
RA2-90	0.0609107	0.015585	0	0.144232	0.146398	0	0.0541654	0	0.00878825	0	0.244835	0	0.0784299	0	0	0.00577574	1.73571e-05	0.00221085	0.0126634	0	0	0.225989	0	0.798905	0.655142
RA2-91	0.025271	0	0	0.0421491	0.0708277	0	0.0325526	0	0.00241886	0	0.153781	0	0.134176	0	0	0.00208699	0	0.00129498	0.00678285	0	0	0.528659	0	0.860024	0.528424
RA2-92	0.00657561	0	0.0123699	0.183187	0	0	0.0485582	0.0294858	0.00310621	0.00443515	0.175202	0	0.122312	0	0.00416572	0	0.000298873	0.00623344	0.00357455	0	0	0.400496	0	0.849865	0.572562
RA2-93	0.0146838	0.000553526	0	0.261949	0.00668886	0	0.0583319	0.00574389	0.0246804	0	0.220834	0	0.0721171	0	0	0.00995051	0	0.00146479	0	0.00234751	0	0.320654	0	0.823766	0.609355
RA2-94	0.0381623	0.00533328	0	0.181755	0.0787338	0	0.0245978	0	0	0	0.212124	0	0.160926	0	0	0.00222999	0	0.00170159	0.00601219	0	0	0.288424	0	0.825336	0.618612
RA2-95	0.0259963	0	0	0.0409414	0.126547	0	0.0548741	0	0.003423	0	0.170911	0	0.139499	0	0	0.0067808	0	0.0017018	0.00583709	0	0.00961012	0.413879	0	0.814697	0.60893
RA2-96	0.0237141	0.00759675	0	0.173835	0.0670044	0	0.0818683	0.00361964	0.0235915	0	0.221394	0	0.101741	0	0.00320718	0	0.00844032	0.00951488	0	0	0	0.274472	0	0.773429	0.669489
RA2-97	0.0375091	0.00464627	0	0.145155	0.108199	0	0.0496895	0	0.0194191	0	0.175951	0	0.147811	0	0	0.00346394	0	0.00126343	0.00997285	0	0	0.29692	0	0.81154	0.636996
RA2-98	0.0341734	0.0116216	0	0.0995622	0.103781	0	0.0798636	0	0.0152002	0	0.170309	0	0.183652	0	0.00233298	0	0.00494822	0.00701539	0	0	0	0.28754	0	0.78672	0.662033
RA2-99	0.032612	0	0	0.0712248	0.0723994	0	0.0486932	0	0	0.0205433	0.11604	0	0.102895	0.00135475	0	0	0	0.00139994	0.0271103	0	0	0.505728	0	0.878107	0.514423
RA2-100	0.0131862	0	0.0065929	0.115265	0.0859666	0	0.0691681	0.0256799	0.0213365	0	0.172952	0	0.0934855	0	0.000612548	0	0.00847643	0.00387822	0.00275918	0	0	0.380641	0	0.846109	0.587438
RA2-101	0.0211081	0.00801268	0	0.177634	0.152076	0	0.0205477	0	0.0753876	0	0.269692	0	0.0459023	0	0.00317578	0	0.0120279	0.0101201	0	0.00419603	0	0.200119	0	0.795052	0.647412
RA2-102	0	0.0143638	0.00397975	0.0824698	0.0744626	0	0.0446536	0	0.000641567	0	0.168502	0	0.0521884	0	0	0.000502953	0	0.00299772	0.0158146	0	0	0.539423	0	0.810259	0.594726
RA2-103	0.0522521	3.67034e-05	0	0.21394	0.0959868	0	0.0437271	0	0.00275758	0	0.195668	0	0.11626	0	0	0.00263572	0	0.00199513	0	0	0	0.274741	0	0.824205	0.624065
RA2-104	0	0	0.00617926	0.0797932	0.0925445	0	0.0384225	0.00290523	0.0218215	0	0.20067	0	0.102198	0.0135668	0.001718	0	0	0	0	0	0	0.440181	0	0.850294	0.561833
RA2-105	0.0318741	0	0	0.06898	0.116087	0	0.0328435	0.00204029	0.0288024	0.0222838	0.151837	0	0.153474	0.00108825	0	0	0	0.00445789	0	0	0	0.386231	0	0.80944	0.618626
RA2-106	0.0352039	0.0103354	0	0.124804	0.117955	0	0.0441551	0.00554536	0.0323265	0	0.175266	0	0.167052	0	0.00343856	0	0.00679411	0.00699801	0	9.87068e-05	0	0.270027	0	0.759559	0.685563
RA2-107	0.0340542	0.0122268	0	0.205828	0.0100047	0	0.0586529	0	0	0.054244	0.173638	0	0.152819	0	0	0.00487809	0	0.00487902	0.00600951	0	0.000644831	0.282122	0	0.78885	0.652424
RA2-108	0.0302511	0	0	0.0962415	0.150426	0	0.0802442	0	0.00752498	0.00347516	0.169131	0	0.135112	0	0	0.00362467	0	0.00431775	0.00469599	0	0	0.314956	0	0.820789	0.627435
RA2-109	0.00647247	0.0220625	0.0017447	0.135749	0.0331626	0	0.0537749	0	0	0	0.164844	0	0.22488	0	0	0	0	0.00415449	0	0	0	0.353156	0	0.787435	0.641386
RA2-110	0.0221908	0.00932154	0	0.0581809	0.103676	0	0.0608067	0	0	0.0270695	0.157302	0	0.106734	0	0	0	4.93206e-05	0.00230137	0.0252662	0	0	0.427102	0	0.856355	0.563738
RA2-111	0.00767657	0	0.00473424	0.134537	0.100278	0	0.0550155	0	0.0177561	0	0.194885	0	0.0710046	0	0.00187442	0.00130039	0.00572223	0.00573131	0	0	0	0.399484	0	0.818645	0.6076
RA2-112	0.00703323	0.0200127	0	0.0209932	0.11747	0	0.0418407	0	0	0.0280939	0.137544	0	0.123887	0	0	0	0	0.00514398	0.0195536	0	0	0.478428	0	0.827937	0.581465
RA2-113	0.0278604	0.0108781	0	0.0837622	0.122397	0	0.0569334	0	0.00285677	0.0361122	0.153466	0	0.194377	0	0	0.00753112	0	0.00155136	0.00326321	0	0.0207945	0.278217	0	0.796155	0.653644
RA2-114	0.035185	0.0146207	0	0.0578474	0.144611	0	0.0433036	0	0.0154243	0.00981507	0.191103	0	0.147482	0	0	0.00571412	0	0.00375611	0.00903524	0	0	0.322102	0	0.805096	0.638845
RA2-115	0.0245632	0	0.00426119	0.0596969	0.141039	0	0.032841	0.0201472	0.0236389	0.036138	0.137916	0	0.0954816	0.013755	0	0	0	0.00859676	0.00539508	0	0	0.396529	0	0.836842	0.593414
RA2-116	0.00885596	0	0.00748732	0.136538	0.0828583	0	0.0899785	0.0251602	0	0	0.215985	0	0.111126	0	0	0	0.00951916	0.00545431	0.00123698	0	0	0.305801	0	0.830679	0.615472
RA2-117	0.0213476	0	0	0.274619	0.00178009	0	0.0492105	0.00849326	0	0	0.173071	0	0.143808	0	0	0.00180573	0	0.000762646	0.00373872	0	0	0.321364	0	0.816356	0.61918
RA2-118	0.0136089	0	0	0.107824	0.0751392	0	0.0245846	0	0	0	0.170044	0	0.133534	0	0	0.00446833	0	0	0.0219966	0	0	0.448801	0	0.864901	0.542011
RA2-119	0.0422471	0.00674641	0	0.0249461	0.18506	0	0.0435093	0	0.00252563	0.0456708	0.159238	0	0.196603	0	0	0.00337428	0	0.00180892	0.00730777	0	0	0.280962	0	0.798691	0.650999
RA2-120	0.0624929	0.00783766	0	0.140145	0.151391	0	0.0475598	0.0291132	0.0349869	0	0.191283	0	0.0332928	0	0.00490605	0.00435614	0.0114743	0.00464379	0	0	0	0.276517	0	0.785793	0.663479
RA2-121	0.0249567	0	0	0.0233431	0.0679539	0	0.041457	0	0	0	0.109283	0	0.159167	0	0	0.00181701	0	0.00249602	0.0169605	0	0	0.552566	0	0.869911	0.508266
RA2-122	0.0160225	0.0151651	0	0.193657	0.0287704	0	0.0680449	0	0.00183902	0.0059555	0.149365	0	0.183779	0	0	0.00242289	0	0.00440413	0.0114518	0	0	0.319123	0	0.808676	0.632695
RA2-123	0.0220718	0	0	0.168237	0.0828925	0	0.053314	0	0	0	0.232437	0	0.168031	0	0	0.00255302	0	0.00155387	0	0	0	0.26891	0	0.818425	0.625565
RA2-124	0.0374858	0.00332677	0	0.125828	0.126231	0	0.0573597	0	0.0125911	0	0.209658	0	0.0602254	0	0	0.00382053	0	0.000678623	0.00113872	0	0	0.361657	0	0.83121	0.603533
RA2-125	0.0416397	0	0	0.0829861	0.0791464	0	0.0237596	0.00182732	0.0114281	0.0227272	0.0979623	0	0.112536	0.0271663	0	0	0	0.00318462	0	0.00446762	0	0.491169	0	0.843592	0.56065
RA2-126	0.0408971	0	0.00445846	0.122451	0.0893333	0	0.0432334	0.0168585	0.0312341	0	0.0881654	0	0.110529	0	0	0	0.00492941	0.00988949	0.00682799	0	0	0.431193	0	0.836831	0.586716
RA2-127	0.0530447	0.00877098	0	0.013879	0.13951	0	0.0454925	0	0	0.063996	0.161604	0	0.0936049	0	0	0	0	0.00285236	0.0107508	0	0	0.406495	0	0.843797	0.582704
RA2-128	0.0209025	0.00222057	0	0.0544746	0.0823904	0	0.0661839	0	0	0.0124925	0.15611	0	0.156049	0.0155911	0	0	0	0.0017628	0.0103611	0	0	0.421461	0	0.864142	0.551756
RA2-129	0.0243243	0.00859072	0	0.0539456	0.134013	0	0.0558777	0	0.0057301	0.0359178	0.139964	0	0.208586	0	0	0.00704097	0	0.00188019	0.0026358	0	0	0.321494	0	0.799504	0.640474
RA2-130	0.00580855	0	0	0.0979389	0.0495632	0	0.0401679	0	0	0	0.155465	0	0.0647222	0.00330157	0	0.00121339	0	0.000881332	0.0204313	0	0	0.560507	0	0.811015	0.590932
RA2-131	0.0206399	0	0.00754591	0.15884	0.118075	0	0.0775369	0	0.0289866	0.0550033	0.255046	0	0.0647368	0	0.0055182	0	0.0123135	0.00991753	0.00196101	0	0	0.183879	0	0.785287	0.658811
RA2-132	0.0105794	0	0	0.0307999	0.0770447	0	0.0248274	0	0	0	0.0909273	0	0.160248	0.00518455	0	0.00164508	0	0.000931814	0.0147068	0	0	0.583105	0	0.888541	0.471948
RA2-133	0.0385309	0	0	0.0949892	0.128126	0	0.0276922	0	0	0	0.135012	0	0.0925352	0	0	0.000625814	0	0.00174762	0.00741195	0	0	0.473329	0	0.841342	0.568569
RA2-134	0.00762374	0	0.00179962	0.101888	0.0577924	0	0.060854	0	0	0.033828	0.23064	0	0.149442	0	0	0.000710168	0	0	0.00917789	0	0	0.346243	0	0.81874	0.610052
RA2-135	0.0270554	0.00462144	0	0.0451493	0.140161	0	0.0234402	0	0.0316035	0.0201214	0.122572	0	0.178388	0	2.8971e-05	0	0.00158679	0.0122979	0.00445485	0	0	0.38852	0	0.837207	0.590243
RA2-136	0.0185474	0.00237155	0	0.141745	0	0	0.0273336	0	0	0.0347982	0.121256	0	0.111392	0.00239683	0	0.000905332	0	0	0.00249246	0	0	0.536762	0	0.850547	0.54019
RA2-137	0.0257428	0	0	0.0468978	0.0742322	0	0.0494622	0	0	0	0.186399	0	0.1445	0	0	0.00282927	0	0.00229119	0.00794884	0	0	0.459696	0	0.850167	0.556349
RA2-138	0.0246579	0.00591178	0	0.107688	0.0675203	0	0.0507152	0	0	0.0113953	0.19198	0	0.115053	0	0	0.0041507	0	0.00283003	0.0255506	0	0	0.392548	0	0.840795	0.586868
RA2-139	0.0052911	0.00434963	0.00430948	0.119042	0.178344	0	0.0606518	0	0.0317848	0.0476567	0.147111	0	0.155305	0	0.00499422	0	0.00879516	0.0106174	0	0.00364538	0	0.218103	0	0.801496	0.658446
RA2-140	0.0312653	0	0.000395263	0.0661918	0.0753068	0	0.0445089	0	0.00586103	0	0.144861	0	0.176501	0.0258046	0	0	0	0	0	0	0	0.429304	0	0.838001	0.57716
RA2-141	0.0288073	0.00594974	0	0.120749	0.111776	0	0.0559535	0	0.00736747	0	0.247074	0	0.0810794	0	0	0.00338346	0	0.00268748	0.0040189	0	0	0.331154	0	0.813291	0.62313
RA2-142	0.0281155	0.00865018	0	0.05239	0.161187	0	0.060059	0	0.00320286	0.0118135	0.133964	0	0.184127	0	0	0.00734183	0	0.00132973	0.0165421	0	0.0158424	0.315435	0	0.817711	0.631429
RA2-143	0.0203809	0	0	0.0529545	0.093447	0	0.0298789	0	0	0	0.158391	0	0.0774572	0.00489375	0	0	0	0.00137232	0	0	0	0.561224	0	0.878847	0.497453
RA2-144	0.0259512	0	0	0.0521481	0.119367	0	0.0285963	0	0.00248109	0.00486963	0.0841957	0	0.178909	0.00552913	0	0	0	0.000939914	0.00780595	0	0	0.489207	0	0.862255	0.532235
RA2-145	0.0129308	0	0	0.0686411	0.0726779	0	0.0145672	0	0.00890445	0	0.100509	0	0.144192	0	0	0	0	0.000960628	0.00812854	0	0	0.568489	0	0.860157	0.520186
RA2-146	0.0264632	0	0	0.110577	0.121655	0	0.0234135	0.00447759	0.041731	0	0.19674	0	0.0954861	0	0	0.00799698	0	0.00049373	0	0	0	0.370965	0	0.806742	0.624313
RA2-147	0.046639	0.00504543	0	0.214647	0.0323528	0	0.0547452	0.0022968	0	0.0445975	0.225414	0	0.110604	0	0	0.00575073	0	8.22753e-05	0.0107066	0	0	0.247119	0	0.813867	0.630796
RA2-148	0.0259987	0	0	0.139222	0.000247079	0	0.0312928	0.000612518	0	0.0315004	0.115424	0	0.16639	0	0	0.000669645	0	0	0.00500036	0	0	0.483642	0	0.851875	0.546156
RA2-149	0.00968344	0	0.00614307	0.0468429	0.0921411	0	0.0490284	0	0.0291668	0	0.133144	0	0.0525916	0	0	0	0.00508431	0.00475175	0.0135182	0	0	0.557905	0	0.865256	0.521582
RA2-150	0.0126569	0.0127239	0	0.150468	0.106647	0	0.0305251	0.00497269	0.0279123	0	0.175199	0	0.11486	0	0.00273876	0	0.00534781	0.0102407	0	0.00470317	0	0.341006	0	0.796605	0.640842
RA2-151	0.0587779	0	0	0.149286	0.0944393	0	0.0411842	0	0.00767303	0.0133078	0.18823	0	0.119216	0	0	0.00592993	0	0.00381205	0	0	0	0.318144	0	0.823484	0.620094
RA2-152	0.0281528	0	0	0.13521	0.0177788	0	0.0300999	0	0	0	0.213291	0	0.102142	0.0154065	0	0.000111749	0	0.000120537	0	0	0	0.457686	0	0.841433	0.566057
RA2-153	0.0096966	0.018013	0.00430425	0.0399147	0.115417	0	0.0593314	0	0.00197258	0.0115703	0.158553	0	0.19142	0	0	0.00306397	0	0.00571252	0.00856848	0	0	0.372463	0	0.795947	0.634395
RA2-154	0.0425761	0	0	0.195368	0.0196041	0	0.0354393	0	0	0	0.288499	0	0.125161	0	0	0	0	0.000249931	0.000845824	0	0	0.292256	0	0.82694	0.605071
RA2-155	0.0163446	0	0	0.0945169	0.0712444	0	0.0475148	0.0213733	0.0264809	0	0.158204	0	0.0921927	0.0506401	0	0	0	0.0083554	0.00148482	0	0	0.411648	0	0.841534	0.584631
RA2-156	0.0450177	0.01142	0	0.13157	0.11781	0	0.0651367	0.00056234	0.046177	0	0.21796	0	0.14362	0	0	0.00798665	0	0.00147372	0	0	0	0.211266	0	0.781165	0.673949
RA2-157	0	0	0.0163682	0.151974	0.000760414	0	0.0537107	0.0235743	0.000978629	0.0259265	0.140935	0	0.123209	0.0294121	0.00253371	0	0	0.000174803	0	0	0	0.430443	0	0.836333	0.580958
RA2-158	0.0446709	0.0158178	0	0.0772533	0.132564	0	0.0498604	0	0.0107662	0	0.188862	0	0.137211	0	0	0.00612669	0	0.00558901	0.00206763	0	0	0.329212	0	0.817106	0.627489
RA2-159	0.0202142	0.0504713	0	0.113757	0.0992073	0	0.0793536	0	0.0112399	0.0732913	0.148033	0	0.1043	0	0.00411899	0	0.00855082	0.00746077	0	0	0	0.280002	0	0.795962	0.656488
RA2-160	0.031558	0	0	0.0765367	0.141247	0	0.0481192	0	0.00856864	0	0.154688	0	0.122679	0	0	0.0140971	0	0.000332328	0.00962135	0	0.0154249	0.377128	0	0.811666	0.62279
RA2-161	0.0312041	0.00714258	0	0.117648	0.103153	0	0.0745711	0	0	0.070151	0.143788	0	0.138673	0	0.0151997	0	0	0.00525492	0.00295976	0	0	0.290253	0	0.764491	0.677854
RA2-162	0.00857794	0	0.00112149	0.0301379	0.0629457	0	0.0267947	0	0.00277425	0	0.131006	0	0.307829	0.019512	0	0	0	0	0.0102074	0	0	0.399093	0	0.86288	0.540811
RA2-163	0.040874	0.00178392	0	0.223184	0.186095	0	0.0121283	0	0.0484355	0	0.234408	0	0.0901679	0	0	0.00421952	0.000182586	0.00465317	0.00283395	0	0.00381285	0.147221	0	0.766027	0.675661
RA2-164	0.0190658	0	0	0.1043	0.0814872	0	0.0873256	0.0111972	0.00812588	0.0165249	0.236358	0	0.105312	0	0.00446469	0	0.00987415	0.00898879	0.0146089	0	0	0.292367	0	0.812225	0.634511
RA2-165	0.0265021	0	0	0.254159	0.00114743	0	0.0783953	0	0	0.0718065	0.202684	0	0.0457487	0	0	0.0109333	0	0.00375298	0	0	0	0.304871	0	0.815245	0.616614
RA2-166	0.0215314	0	0	0.315671	0	0	0.057879	0.00902017	0.00278318	0.00466903	0.201052	0	0.166294	0	0	0.00378021	0	0	2.51183e-06	0	0	0.217318	0	0.8028	0.641364
RA2-167	0.0227416	0	0	0.086845	0.0472576	0	0.0621035	0	0	0	0.185053	0	0.130253	0	0	0	0	0.00983955	0.00871844	0	0	0.447189	0	0.843411	0.568758
RA2-168	0.0123632	0	0.0103811	0.0369954	0.144024	0	0.0558329	0.00965885	0.0201489	0.0391987	0.139471	0	0.0985945	0	0.00278768	0	0.00613389	0.00179655	0	0	0	0.422613	0	0.848265	0.573862
RA2-169	0.0200388	0.00803219	0	0.0593291	0.0607154	0	0.0481722	0	0	0	0.180894	0	0.187741	0	0	0	0	0.00649023	0	0	0	0.428588	0	0.841896	0.570377
RA2-170	0.0354577	0	0	0.145375	0.0833833	0	0.0505978	0	0	0	0.247892	0	0.117871	0	0	0.00423642	0	0.000403043	0.00603687	0	0	0.308746	0	0.817563	0.621163
RA2-171	0.017655	0.00401636	0.00208014	0.0855634	0.10904	0	0.0396111	0.012685	0.0342628	0.0246602	0.13633	0	0.0582077	0	0	0	0	0.0139842	0	0	0	0.461904	0	0.838081	0.576795
RA2-172	0.0213701	0	0.00704966	0.220247	0.0662476	0	0.0845662	0	0.0299695	0	0.16926	0	0.0620793	0	0.00350388	0.000834902	0.0109528	0.00614928	0.000617801	0	0.0083428	0.308809	0	0.805427	0.640108
RA2-173	0.016635	0	0	0.117035	0.0898073	0	0.0411368	0	0	0	0.138263	0	0.155696	0	0	0.0066155	0	0.000649341	0.016405	0	0	0.417757	0	0.833448	0.586983
RA2-174	0.0500803	0.00713897	0	0.140949	0.16628	0	0.00983813	0	0.0225446	0.0247692	0.0924701	0	0.17971	0	0	0.00220271	0	0.00181067	0.00515868	0	0	0.297048	0	0.822948	0.625975
RA2-175	0.0152366	0.00017778	0	0.127833	0.0640244	0	0.0655056	0	0	0.081572	0.175907	0	0.117984	0	0	0	0	0.00167393	0.00230802	0	0	0.347777	0	0.832149	0.598289
RA2-176	0.00466943	0	0	0.080448	0.068128	0	0.0237724	0	0.0067473	0	0.131809	0	0.0886168	0	0	0.000617102	0	0.00251529	0.0160145	0	0	0.576662	0	0.821981	0.574721
RA2-177	0.0173039	0	0.00563045	0.128444	0.0934147	0	0.0582067	0	0.0204704	0	0.163161	0	0.0735428	0	0	0	0.00476343	0.00969615	0.0120716	0	0	0.413295	0	0.830676	0.596364
RA2-178	0.0140453	0.0232371	0.00636536	0.198672	0.0524667	0	0.0551533	0	0.00210419	0	0.186721	0	0.213756	0	0	0	0	0.00502632	0.00317358	0	0	0.239279	0	0.76351	0.681601
RA2-179	0.0180376	0.00484475	0.00141745	0.184575	0.0953058	0	0.0594017	0.00808039	0.0165309	0.0883924	0.108116	0	0.103757	0	0.00507898	0	0.00687689	0.0113559	0	0	0	0.288229	0	0.777676	0.664953
RA2-180	0.0464594	0	0	0.0793781	0.120036	0	0.0468594	0	0.00502614	0	0.153641	0	0.0931809	0	0	0	0	0.00199674	0.00671881	0	0	0.446703	0	0.85161	0.564324
RA2-181	0.022035	0	0	0.246225	0	0	0.0804013	0	0	0.0876174	0.190126	0	0.140569	0	0	0.00316085	0	0.0052874	0.00655528	0	0	0.218023	0	0.790232	0.651016
RA2-182	0.0136079	0	0.00407719	0.127838	0.053418	0	0.0834591	0	0	0.00706422	0.247583	0	0.114807	0	0	0	0	0.00638164	0.00123428	0	0	0.340529	0	0.829198	0.602988
RA2-183	0.00803899	0	0.00899501	0.0038705	0.124991	0	0.0387859	0.0183252	0.0283652	0.0367135	0.149657	0	0.0972988	0	0.0027928	0	0.00632721	0.00124055	0	0	0	0.474599	0	0.846508	0.561287
RA2-184	0.0210063	0	0	0.122728	0.0190843	0	0.0563086	0	0	0.064609	0.149087	0	0.0885375	0.011364	0	0	0	0.000958382	0	0	0	0.466317	0	0.859116	0.544349
RA2-185	0.0245364	0	0	0.0585703	0.110754	0	0.0404921	0	0.0088936	0.00415881	0.0972434	0	0.0948239	0	0	0	0	0	0.0246137	0	0	0.535913	0	0.861594	0.529154
RA2-186	0.0268197	0	0.00242453	0.110889	0.121146	0	0.0400892	0.0121941	0.0299895	0	0.118099	0	0.112885	0	0.00160051	0	0.00667186	0.00875299	0.00253181	0	0	0.405907	0	0.815745	0.612774
RA2-187	0.0355296	0	0	0.190635	0.00734037	0	0.0577412	0	0	0.0333888	0.259677	0	0.115475	0	0	0.00314261	0	0.00115519	0.00369327	0	0	0.292222	0	0.831129	0.602558
RA2-188	0.0332926	0.00342261	0	0.164099	0.130509	0	0.0397666	0	0.00894104	0	0.167459	0	0.114472	0	0	0.00552081	0	0.00162855	0.0059597	0	0	0.324929	0	0.825517	0.617612
RA2-189	0.0307776	0.0101885	0	0.105222	0.179717	0	0.0154555	0	0.030171	0	0.198124	0	0.0987595	0	0	0.0023947	0.00426467	0.00545713	0.0118684	0	0	0.3076	0	0.799616	0.644992
RA2-190	0.0274367	0	0	0.0958392	0.14291	0	0.0429279	0	0.018382	0	0.16119	0	0.103287	0	0	0	0	0.00541686	0.00600189	0	0	0.396609	0	0.816591	0.612283
RA2-191	0.0198734	0.00617067	0	0.110197	0.0402194	0	0.0253941	0	0.00234106	0.048764	0.137373	0	0.189944	0	0	0.00789156	0	0.00595562	0.00862608	0	0	0.39725	0	0.820942	0.600172
RA2-192	0	0.0152768	0.00260765	0.0452076	0.143343	0	0.0409605	0	0.0257668	0.0199126	0.127818	0	0.117729	0	0.00168911	0	0.00477975	0.0113345	0.00270618	0	0	0.440868	0	0.821295	0.597761
RA2-193	0.0118774	0	0	0.0788904	0.081817	0	0.0252675	0	0	0	0.130746	0	0.182345	0	0	0.00213666	0	0	0.00340789	0	0	0.483513	0	0.859841	0.53509
RA2-194	0.0135676	0.0334969	0	0.102331	0.107075	0	0.0399629	0	0.00930019	0	0.22266	0	0.119163	0	0	0.000266904	0	0.00238028	0.00784835	0	0	0.341946	0	0.789155	0.646024
RA2-195	0.0351353	0.000474066	0	0.0924475	0.156201	0	0.0338899	0	0.00299813	0.010991	0.169651	0	0.0900838	0	0	0.00524459	0	0.00424702	0.0178612	0	0	0.380775	0	0.834936	0.598799
RA2-196	0.0152481	0	0	0.0916427	0.0749707	0	0.0749476	0	0.00165319	0	0.299459	0	0.022256	0	0	0.0070522	0	0.00484246	0	0	0	0.407928	0	0.83006	0.586649
RA2-197	0.0277639	0.000959116	0	0.164509	0.0570859	0	0.055421	0	0	0.0831741	0.188246	0	0.0985644	0	0	0.00110778	0	0.00206495	0.0134966	0	0	0.307607	0	0.844185	0.594148
RA2-198	0.0422521	0	0.0046072	0.127205	0.110031	0	0.0445561	0.00488136	0.0132393	0	0.13474	0	0.0863351	0	0.00055669	0	0.00612114	0.0102679	0.0100362	0	0	0.405172	0	0.820768	0.610166
RA2-199	0.00888316	0.00889785	0.00161301	0.129857	0.044493	0	0.06754	0	0	0	0.208037	0	0.167042	0	0	0	0	0.00619544	0	0	0	0.357441	0	0.812688	0.617139
RA2-200	0.02709	0.00877439	0	0.0327002	0.132329	0	0.0221601	0	0.00944568	0.0369627	0.148903	0	0.123825	0.00117504	0	0	0	0.00375598	0.00513869	0	0	0.44774	0	0.835292	0.578576
RA2-201	0.0232512	0.00104369	0.00118994	0.0345671	0.149448	0	0.029467	0	0.00245715	0.0074266	0.141115	0	0.277966	0	0.00137684	0	0	0.00387131	0.00324115	0	0	0.323579	0	0.838808	0.596077
RA2-202	0.0339633	0	0	0.0915542	0.159744	0	0.0698872	0	0.020394	0.00474234	0.172442	0	0.136139	0	0	0.00360313	0	0.00455936	0.00354351	0	0	0.299427	0	0.819461	0.631725
RA2-203	0.0249072	0.00259046	0	0.11808	0.108447	0	0.0753346	0	0.00299243	0	0.197762	0	0.10986	0	0	0.00198905	0	0.000404158	0.014742	0	0	0.342891	0	0.846113	0.594779
RA2-204	0.0501402	0.00845089	0	0.0818338	0.159074	0	0.0535761	0	0.0205004	0	0.176253	0	0.0824559	0	0	0.00189179	0	0.0023377	0.00716142	0	0	0.356324	0	0.828627	0.612936
RA2-205	0.0262992	0	0	0.0379357	0.182871	0	0.0455606	0	0.00784845	0.101583	0.113023	0	0.0952703	0	0	0.00697701	0	0.00382293	0.0140755	0	0	0.364733	0	0.824495	0.611783
RA2-206	0.0328379	0.0028815	0	0.125782	0.128653	0	0.0508456	0.0065383	0.0173225	0.0664302	0.308584	0	0.101076	0	0	0.00341581	0	0.00629239	0	0	0	0.14934	0	0.775552	0.6605
RA2-207	0.0204003	0	0	0.0656172	0.0805358	0	0.0450545	0	0.00617211	0.0136902	0.102295	0	0.0552655	0	0	0.0013795	0	0.0040263	0.0188255	0	0	0.586738	0	0.872061	0.505327
RA2-208	0.029935	0	0	0.0348275	0.156942	0	0.0342074	0	0.00112282	0.0148356	0.132893	0	0.112092	0	0	0.000175204	0	0.00123516	0.00688664	0	0	0.474847	0	0.840949	0.567282
RA2-209	0	0.0169214	0	0.0933488	0.0931274	0	0.0346295	0.0140834	0.0201957	0.000901904	0.203036	0	0.0784054	0	0.00258705	0	0.00464888	0.00567809	0	0	0	0.432436	0	0.807821	0.612188
RA2-210	0.0185221	0.0129078	0	0.184813	0.00174948	0	0.054338	0	0	0	0.137273	0	0.159052	0	0	0.0040902	0	0.00902804	0	0	0	0.418225	0	0.810812	0.609876
RA2-211	0.0264798	0	0	0.237495	0	0	0.0269438	0	0	0	0.145604	0	0.16843	0	0	0.000586201	0	0.00121669	0.0021936	0	0	0.391051	0	0.837174	0.584025
RA2-212	0.0234607	0	0	0.257783	0	0	0.056791	0	0	0	0.220956	0	0.155953	0	0	0.0031443	0	0	0	0	0	0.281912	0	0.820711	0.617429
RA2-213	0.0277984	0	0	0.0965056	0.107222	0	0.0519821	0	0.00840254	0	0.167405	0	0.206591	0	0.000542698	0	0	0.00669867	0	0	0	0.326852	0	0.816367	0.622719
RA2-214	0.0197587	0	0	0.0432513	0.0594627	0	0.0312575	0	0	0	0.183546	0	0.153364	0	0	0.00390404	0	0.00150072	0.0135674	0	0	0.490387	0	0.865026	0.528263
RA2-215	0.0344103	0	0.00491083	0.0407262	0.10177	0	0.0785775	0	0.0119846	0	0.276618	0	0.103844	0	0.00397913	0	0.00977261	0	0	0.00345805	0	0.329949	0	0.82312	0.614822
RA2-216	0.0339859	0	0	0.190991	0.0136934	0	0.0399647	0	0.00126194	0	0.271658	0	0.130242	0	0	0.00359771	0	0	0.0030237	0	0	0.311583	0	0.817415	0.613708
RA2-217	0.0294005	0	0	0.0781371	0.0712199	0	0.0586784	0	0.0107249	0.00530891	0.230508	0	0.16158	0	0	0.000590606	0	0.00734019	0.00778341	0	0	0.338728	0	0.819628	0.61549
RA2-218	0.0137809	0	0.00362599	0.0495571	0.147895	0	0.0581718	0	0.0323292	0	0.259894	0	0.117571	0	0.00272636	0	0.00858728	0.0101859	0	0	0	0.295675	0	0.824495	0.620898
RA2-219	0.0238456	0	0.0032541	0.0843011	0.0971765	0	0.0427218	0.0139815	0.0269165	0	0.121542	0	0.0497117	0	0	0	0	0.00699816	0	0	0	0.529551	0	0.863664	0.530453
RA2-220	0.0351808	0	0	0.103547	0.0523933	0	0.0637077	0	0.0035703	0.0240618	0.123581	0	0.127624	0.0154357	0	0	0	0	0	0	0	0.450898	0	0.825352	0.589784
RA2-221	0.0370082	0	0	0.278709	0.000152586	0	0.0670114	0.00356744	0	0.0827428	0.157679	0	0.140539	0	0	0	0	0.00173647	0	0	0	0.230854	0	0.819112	0.625773
RA2-222	0.00683898	0.00342938	0	0.0897469	0.0825257	0	0.0465696	0	0	0	0.155079	0	0.130282	0	0	0.00206662	0.000881788	0	0.0247623	0	0	0.457818	0	0.851716	0.557316
RA2-223	0	0	0.000957332	0.200486	0	0	0.0766506	0	0	0.116607	0.0859283	0	0.170339	0	0.00241916	0	0.00578341	0.00813724	0	0	0	0.332693	0	0.763537	0.66585
RA2-224	0.0405324	0	0.00759587	0.00920206	0.101189	0	0.0357484	0	0.0284552	0.0749331	0.113721	0	0.226561	0	0.00532057	0	0.00350002	0.0108397	0	0	0.0127634	0.329639	0	0.789142	0.647446
RA2-225	0.0494715	0	0	0.13644	0.10667	0	0.0247532	0	0.0139319	0.00460362	0.11568	0	0.119782	0.000778784	0	0.00024317	0	0.00146543	0.00672748	0	0	0.419453	0	0.833537	0.589425
RA2-226	0.0344223	0	0	0.179606	0.136101	0	0.0232262	0	0.00648155	0	0.128325	0	0.105454	0	0	0.00345733	0	0.00327741	0.00479546	0	0	0.374853	0	0.815419	0.616683
RA2-227	0.0254703	0.00413718	0	0.0808432	0.121518	0	0.0553546	0	0.0252309	0.00043866	0.141374	0	0.151787	0	0	0.00557417	0	0.00258101	0	0	0	0.38569	0	0.845158	0.58476
RA2-228	0.0115564	0.0111284	0	0.123089	0.0022346	0	0.0383423	0.00659114	0	0.0200646	0.119257	0	0.0932256	0	0	5.07239e-05	0	0.000497364	0.00114368	0	0	0.57282	0	0.850778	0.535722
RA2-229	0.0213555	0.0212676	0	0.174557	0.0889392	0	0.0433972	0	0	0	0.165127	0	0.162086	0	0	0	0	0.00639113	0.00544608	0	0	0.311434	0	0.7833	0.657104
RA2-230	0.0410172	0	0	0.0419406	0.113364	0	0.056766	0	0	0.000256212	0.192322	0	0.120183	0	0	0	0	0.000926214	0.00952166	0	0	0.423703	0	0.853553	0.5654
RA2-231	0.00570666	0.0348394	0	0.0608166	0.135954	0	0.046745	0	0.00303057	0.00420686	0.126361	0	0.214742	0	0.00131339	0.00505172	0	0.00320592	0.0108776	0	0	0.347149	0	0.804527	0.631905
RA2-232	0.0358009	0.00316969	0	0.067105	0.157765	0	0.0668486	0	0.00994217	0.00339372	0.183973	0	0.13929	0	0	0.00746332	0	0.00186337	0.00333689	0	0.0230912	0.296957	0	0.781929	0.66519

## Sheet: GSE138458
	B cells naive	B cells memory	Plasma cells	T cells CD8	T cells CD4 naive	T cells CD4 memory resting	T cells CD4 memory activated	T cells follicular helper	T cells regulatory (Tregs)	T cells gamma delta	NK cells resting	NK cells activated	Monocytes	Macrophages M0	Macrophages M1	Macrophages M2	Dendritic cells resting	Dendritic cells activated	Mast cells resting	Mast cells activated	Eosinophils	Neutrophils	P-value	Correlation	RMSE
High27	0	0.0178679	0	0.00739716	0.124452	0	0.0840233	0	0.0109705	0.265707	0.0348596	0	0.281158	0.101976	0	0	0	0.00717917	0	9.09856e-05	0.00695565	0.0573618	0	0.554941	0.831729
Low28	0.00348146	0	0	0.184589	0	0	0.0607296	0	0	0.266188	0.054837	0	0.331898	0.0607904	0	0	0	0.000310634	0.0134361	0	0.00395581	0.0197835	0	0.59977	0.799646
High29	0.0106746	0	0	0.0743512	0	0	0.0597639	0	0	0.27311	0.115164	0	0.292316	0.0267401	0	0	0	0.00172047	0.0354292	0	0.0793751	0.0313555	0	0.493917	0.872371
Low30	0	0.0333181	0	0.0310871	0.0162145	0	0.0533121	0	0	0.262495	0.0983359	0	0.378998	0.0308897	0.000822213	0	0	0.0178194	0.00596958	0	0.022756	0.0479822	0	0.543159	0.839541
Low32	0.0186487	0	0	0.00915897	0.073962	0	0.0388128	0	0	0.221713	0.0656774	0	0.46488	0.0211171	0	0	0	0.00175381	0.0164567	0	0	0.06782	0	0.581946	0.812465
Low33	0	0.0845164	0	0	0.114594	0	0.038964	0	0.0226593	0.0597388	0.0303022	0	0.272054	0.106965	0	0	0	0.00545594	0.049012	0	0.0253124	0.190426	0	0.492427	0.870015
High34	0.0497264	0	0	0.0056407	0.0817147	0.0727404	0.0616705	0	0	0.371316	0	0	0.233573	0.0123945	0	0	0	0.00961092	0.00719297	0	0	0.0944202	0	0.446816	0.901751
High35	0	0.0036836	0.00279665	0.0276315	0.0872506	0	0.0476967	0	0	0.346305	0.05949	0	0.19589	0.00911428	0	0	0	0.0198407	0.0157429	0	0	0.184559	0	0.502589	0.87081
Low36	0.0334759	0	0	0	0.0528248	0	0.0719299	0	0	0.324974	0.0167508	0	0.45566	0.00731353	0	0	0	0.0101424	0.0246744	0	0	0.00225485	0	0.57689	0.81605
Low37	0.00552509	0	0	0	0.0334847	0	0.044646	0	0	0.160294	0.0937782	0	0.41608	0.0200053	0	0	0	0.0134398	0.004801	0	0.0302193	0.177726	0	0.559469	0.83055
Control38	0	0.0276755	0	0.0368443	0.1553	0	0.0647838	0	0.0221378	0.192329	0	0.00246877	0.267706	0.021073	0.000936403	0	0	0.00682439	0.0472755	0	0.0418038	0.112842	0	0.536062	0.844001
High39	0.0309713	0	0	0	0.164063	0	0.0806574	0	0.0178037	0.185016	0.0278906	0	0.365389	0.0196822	0.0013412	0.0109806	0	0.0181544	0	0	0	0.0780509	0	0.552806	0.832988
Low40	0.0217218	0	0	0.0601274	0.0347325	0.00112109	0.0587124	0	0	0.245204	0.0257166	0	0.40253	0.0214538	0	0	0	0.00467108	0.0175822	0	0	0.106427	0	0.593436	0.804188
High41	0	0.0168773	0	0.22178	0	0	0.0675037	0.00448201	0.0137051	0.0803622	0.115997	0	0.371319	0.01535	0	0	0.00790718	0	0.0197202	0	0.000495273	0.0644999	0	0.606449	0.796338
Low42	0.0191513	0	0	0.0533312	0.0570574	0	0.0991281	0	0	0.329806	0.0818416	0	0.21571	0.0284653	0.000271123	0	0.0060086	0.00415878	0	0	0.00769321	0.0973778	0	0.561637	0.827188
High43	0	0.00996913	0	0.147723	0	0	0.0571238	0	0.0277648	0.174885	0.126784	0	0.354019	0.0508158	0	0	0	0	0.016235	0	0	0.0346809	0	0.576426	0.816403
Low44	0	0	0	0.0215789	0.0563313	0	0.113106	0	0	0.336682	0.0362677	0	0.353619	0.0265764	0	0	0	0.00821761	0.0125604	0	0	0.0350608	0	0.551115	0.83396
High45	0	0	0	0.170086	0.00851294	0	0.0480277	0	0	0.245109	0.0128055	0	0.42892	0.0263883	0	0	0	0.00427571	0.00333769	0	0	0.052537	0	0.614802	0.788216
Low46	0.00209851	0	0	0.0728305	0.0181373	0	0.0383944	0	0	0.232552	0.0702358	0	0.382475	0.026794	0	0	0	0.00999038	0.00345744	0	0	0.143034	0	0.590803	0.806526
High47	0	0.00805711	0	0.0974503	0.130326	0	0.0584015	0	0.0196518	0.237596	0.00630899	0	0.336154	0.0423841	0	0	0	0.00132144	0.017002	0	0.0132483	0.0320981	0	0.571641	0.820695
Low48	0.0235937	0	0	0	0.0214064	0.0434744	0.0878169	0	0	0.35569	0.0038468	0	0.229789	0.0645065	0	0	0	0.00605673	0.0184979	0	0.0134798	0.131842	0	0.53134	0.84696
High49	0.00855626	0	0	0.0751301	0.0111617	0	0.0728513	0	0	0.314815	0	0	0.408805	0.0233762	0	0	0	0.0126222	0.0111446	0	0.0153062	0.0462323	0	0.544846	0.838563
High50	0	0.0504945	0	0.0413392	0.0736536	0	0.108001	0	0	0.3023	0	0	0.238818	0.0477661	0	0	0	0.0143889	0.000300874	0	0.0116073	0.11133	0	0.556902	0.83009
High51	0.0455208	0	0	0.131884	0.0360703	0	0.043097	0	0	0.311194	0.0515077	0	0.241697	0.0221355	0	0	0	0.000846617	0.0357541	0	0.0264476	0.053846	0	0.524944	0.85157
Low52	0.0194001	0	0	0.215828	0.00463903	0	0.0250408	0	0	0.235925	0.0150145	0	0.324579	0.0502214	0	0	0	0.00588605	0.0242372	0	0.0220977	0.0571314	0	0.571972	0.819616
High53	0	0.0263787	0	0.0153392	0.0510237	0	0.0358446	0	0	0.23365	0.0489139	0	0.241743	0.100085	0	0	0	0.0127766	0.0350747	0	0	0.19917	0	0.52378	0.852414
Low54	0.000928312	0	0	0	0.0559628	0	0.0587564	0	0	0.291383	0.105266	0	0.257095	0.0472593	0	0	0	0.0173482	0.0251734	0	0	0.140828	0	0.514966	0.859748
Low55	0	0.0160739	0	0.00671312	0.118259	0	0.0394372	0	0	0.25216	0.0728254	0	0.258251	0.0559131	0	0	0	0	0.0306833	0	0	0.149683	0	0.569622	0.821242
High56	0	0.035009	0	0.0207832	0.195018	0	0.0669759	0	0	0.217641	0.00579217	0	0.238732	0.0193433	0	0.0183726	0	0.00967161	0.00496827	0	0.00948479	0.158208	0	0.574095	0.819014
High57	0.0150381	0	0	0.0125338	0.107566	0.0459116	0.0639099	0	0	0.205309	0	0	0.34615	0.0404994	0	0	0	0.00980163	0.035429	0	0	0.117851	0	0.57927	0.815518
Low58	0.00639	0	0	0.0162358	0.158337	0	0.0568156	0.00715833	0.00871195	0.126492	0.124878	0	0.302035	0.0136184	0	0	0	0.00179538	0.0303701	0	0.0196293	0.127533	0	0.55671	0.830096
High59	0.0168918	0	0	0.0129008	0.0776511	0	0.0446799	0	0	0.192612	0.0358744	0	0.455849	0.0472012	0	0	0	7.41538e-05	0.0270464	0	0	0.0892186	0	0.610881	0.791701
Low60	0.0229174	0	0	0.0349318	0.0942481	0	0.0522869	0	0	0.332617	0.0199465	0	0.22811	0.0190501	0	0	0	0.00778699	0.00458444	0	0	0.183521	0	0.530009	0.850142
High61	0	0	0	0	0.047199	0	0.0793877	0	0	0.329166	0.0137175	0	0.259559	0.0389126	0	0	0	0.00468541	0.0219668	0	0	0.205406	0	0.552887	0.834359
Control62	0	0.0281856	0.0273439	0	0.200168	0	0.0400074	0	0.0107499	0.321874	0.0403546	0	0.0844965	0.0281272	0	0	0	0.00761061	0.0816264	0	0.0261154	0.103341	0	0.468924	0.88389
High63	0	0	0	0.0745313	0	0	0.0321907	0	0	0.0943053	0.169054	0	0.465835	0.0696319	0	0	0	0.00186064	0.0145939	0	0.0075331	0.0704649	0	0.596746	0.801645
Low64	0	0.0162362	0	0.0121906	0.0240306	0	0.0195668	0	0	0.0985588	0.187283	0	0.395534	0.0535975	0	0	0	5.24196e-05	0.020735	0	0.0134496	0.158765	0	0.589414	0.807515
Low65	0.0081599	0	0	0.104628	0.0259509	0	0.0481292	0	0.00405352	0.28296	0	0	0.371046	0.0374735	0	0	0	0.00444995	0.0385617	0	0.0133012	0.0612862	0	0.511913	0.859684
High66	0.000896871	0	0	0.19476	0	0	0.0785701	0	0.00414602	0.210981	0.050683	0	0.312788	0.0246417	0.000497708	0	0	0.00897217	0.0357399	0	0.0208038	0.0565199	0	0.516122	0.856412
High67	0.0226304	0	0	0.102127	0.0020359	0.00218661	0.103304	0	0	0.486529	0	0	0.200657	0.00338096	0	0	0.00414334	0.000668279	0.0199869	0	0	0.0523515	0	0.532099	0.852889
Low68	0.0208101	0	0	0.0686813	0.0271443	0.0371397	0.0981842	0	0	0.440408	0.018819	0	0.175542	0	0	0	0.00593874	0.00385332	0.0271561	0	0	0.076324	0	0.53572	0.847487
Low69	0.00733524	0	0	0.0765416	0.0888595	0.0246595	0.0238901	0	0	0.154708	0	0	0.382284	0.0162032	0	0	0	0.00781294	0.0259799	0	0	0.191726	0	0.572229	0.819751
High70	0	0.0254481	0	0.0202019	0.134515	0	0.0492245	0	0.0172972	0.406065	0	0	0.278297	0.0541815	0	0	0	0.011746	0.000329222	0	0.00269465	0	0	0.557921	0.829181
Low71	0	0	0	0.00433659	0.154414	0	0.0742952	0	0.0206603	0.212859	0.0457838	0	0.31945	0.0599183	0	0	0	0.0141622	0	0	0.0149243	0.079196	0	0.577188	0.817348
High72	0.00318245	0	0	0.131854	0.0215656	0.0456075	0.0507145	0	0	0.188295	0.00169953	0	0.286579	0.069245	0	0	0	0.00492981	0.0287725	0	0	0.167555	0	0.557307	0.829573
High73	0.013833	0	0	0.0197449	0.0612035	0	0.0444329	0	0	0.21386	0	0	0.444291	0.0122891	0	0	0	0.0154949	0.0151795	0	0	0.159671	0	0.57668	0.817046
Control74	0.00379416	0	0	0.0212741	0.131525	0.00609181	0.0389246	0	0	0.189092	0.0541072	0	0.323373	0.0380929	0	0	0	0.000348082	0.012513	0	0	0.180865	0	0.591219	0.805874
High75	0.0180056	0	0	0.16022	0	0	0.0461135	0	0.00515374	0.280832	0.0277851	0	0.342089	0.0277475	0	0	0	0	0.00567128	0	0	0.0863824	0	0.588915	0.807534
Low76	0.0249203	0	0	0.11172	0.0684277	0	0.0847177	0	0.00529438	0.233443	0.0552842	0	0.297077	0.0242706	0.00369273	0	0.0141852	0.00546913	0	0	0.0143372	0.0571608	0	0.591539	0.806917
Low77	0	0	0	0.0341951	0.0189603	0	0.0459919	0	0	0.246413	0.0537054	0	0.270373	0.0452398	0	0	0	0.00913318	0.0116715	0	0	0.264317	0	0.561047	0.831389
High78	0	0.0409394	0	0.00290766	0.112939	0	0.0530125	0	0.0162015	0.246826	0	0	0.255164	0.10978	0.0017781	0	0	0.00825278	0	0	0.00471371	0.147484	0	0.540504	0.840543
Low79	0.0209224	0	0	0.0804855	0	0	0.0500126	0	0	0.352783	0.018269	0	0.304894	0.0321443	0	0	0.0026484	0	0.0403269	0	0	0.0975135	0	0.585448	0.810076
High80	0	0.0169059	0.0183797	0	0.123872	0	0.0620796	0	0.0238249	0.292662	0.0344366	0	0.251646	0.0485615	0.00263166	0	0	0.0128746	0.0200981	0	0.0047565	0.0872713	0	0.560617	0.827962
Low81	0	0.0218713	0	0.037747	0.0608615	0	0.0303357	0	0	0.131478	0.0516848	0	0.498155	0.0337327	0	0	0	0.00999585	0.0454185	0	0.00718789	0.0715317	0	0.566709	0.823163
Low82	0.0315149	0	0	0.0332408	0.053118	0	0.0516984	0	0.00196903	0.291857	0.0116462	0	0.414	0.0136291	0	0	0	0.0142803	0.0130894	0	0.00548486	0.0644724	0	0.551293	0.833878
Low83	0	0	0	0.110727	0	0	0.0430581	0	0	0.162118	0.0679862	0	0.382397	0.0411147	0	0	0	0.0037199	0.0177134	0	0.0131578	0.158007	0	0.628912	0.77749
High84	0	0.0274924	0	0.00956506	0.126297	0	0.0636661	0	0.00620626	0.183262	0.0429549	0	0.359473	0.0584853	0.000644076	0	0	0.0122887	0.0482244	0	0.00836164	0.0530791	0	0.600483	0.804625
High85	0.00959662	0	0	0	0.0775995	0	0.0480158	0	0	0.334862	0.0422966	0	0.360899	0.0163919	0	0	0	0.0188931	0.0188087	0	0.00986255	0.0627743	0	0.539232	0.842416
Control86	0.00966132	0	0	0.0607894	0.0428911	0.0584622	0.0531218	0	0	0.228583	0.141734	0	0.212189	0.0155152	0	0	0	0.00379234	0.0217853	0	0.0365332	0.114943	0	0.566887	0.8233
High87	0	0.0223592	0	0.053012	0.145235	0	0.080074	0	0.0177837	0.200386	0.0998295	0	0.256671	0.0743236	0.00234639	0	0	0.0113228	0	0	0.0304375	0.00621887	0	0.509937	0.859416
Low88	0.0581422	0	0	0.00459638	0.138831	0	0.0761696	0	0.0221985	0.297947	0	0	0.300699	0.0703287	0	0	0	0.0113269	0	0	0.0179407	0.00182014	0	0.60046	0.804027
Low89	0	0	0	0.13791	0.0135244	0.00543934	0.050356	0	0	0.222247	0.107116	0	0.394945	0.0311501	0	0	0	0.00756501	0.0161154	0	0	0.0136323	0	0.624801	0.780877
High90	0.0203655	0	0	0.049282	0.108901	0	0.104083	0	0.00687127	0.213542	0.0812755	0	0.31481	0.0434799	0.000903336	0	0	0.0142517	0	0	0.0151541	0.02708	0	0.63236	0.781053
High91	0	0.00632913	0	0.160084	0.035497	0	0.0291597	0	0	0.195646	0.0893302	0	0.386113	0.0517114	0	0	0	0.00582833	0.0142871	0	0.00329844	0.0227154	0	0.578716	0.814771
Low92	0.0148804	0	0	0	0.104545	0	0.0551426	0	0	0.34271	0.00568471	0	0.377671	0.0187405	0	0	0	0.0124877	0.00717079	0	0	0.0609669	0	0.589114	0.807323
Low93	0.033478	0	0	0	0.0353705	0.0180395	0.0334205	0	0	0.264895	0.0267575	0	0.31971	0.0329299	0	0	0	0.00769221	0.0113464	0	0	0.216361	0	0.557139	0.832042
High94	0	0.0128185	0	0.0717727	0.0555174	0	0.0562637	0	0	0.202453	0	0	0.331229	0.0439159	0	0	0	0.0106693	0.0315482	0	0.0350885	0.148724	0	0.44632	0.900458
Low95	0.00538876	0	0	0.00296721	0.0346383	0	0.0144638	0	0	0.219748	0.0350896	0	0.406772	0.0327736	0	0	0	0.00958398	0.0271013	0	0	0.211474	0	0.598302	0.802002
High96	0.00411628	0	0	0.0633555	0.0353557	0.00788065	0.0587444	0	0	0.347039	0.00814324	0	0.369096	0.0119108	0	0	0	0.0152107	0.0130224	0	0	0.0661249	0	0.546019	0.838382
High97	0	0	0	0.116145	0.0398773	0	0.0425688	0	0	0.220676	0.0224026	0	0.362906	0.0219117	0	0	0	0.0134109	0.0250292	0	0.0115604	0.123511	0	0.57337	0.818574
Control98	0	0.025951	0.0142432	0.0462881	0.164594	0	0.0764435	0	0	0.362674	0	0	0.21181	0.0261762	0.00212125	0	0	0.0135306	0.0380884	0	0.0111183	0.00696225	0	0.511794	0.858686
High99	0.0520219	0	0	0.0266094	0	0.0467587	0.0620765	0	0	0.42602	0.000246654	0	0.248096	0.0263088	0	0	0	0.00799619	0.0306391	0	0	0.073227	0	0.534074	0.846257
Low100	0.0296462	0	0	0.0110183	0.0267065	0	0.0478092	0	0	0.394497	0.0600532	0	0.326633	0.0229799	0	0	0	0.0128713	0.00255629	0	0.0166345	0.0485937	0	0.546495	0.839234
High101	0.050652	0	0	0.0496205	0.0676846	0	0.0717769	0	0	0.345785	0	0	0.249644	0.0240907	0	0	0	0.0148084	0.0437526	0	0.00933155	0.0728534	0	0.495233	0.869133
Low102	0	0.0362676	0.0265034	0.0193165	0.176027	0	0.0682252	0	0.024571	0.341405	0.0042019	0	0.109279	0	0.00079391	0.0310336	0	0.0183123	0.0529344	0	0.0210054	0.0701242	0	0.507681	0.860706
Low103	0	0.0112642	0	0.142649	0.0475769	0	0.0220688	0.00129438	0.00219992	0.121767	0.0372143	0	0.446065	0.05997	0	0	0	0.014207	0.0272918	0	0	0.0664322	0	0.61533	0.789865
High104	0	0	0	0.170636	0	0	0.0241962	0	0.000594698	0.18048	0.0391411	0	0.336155	0.115083	0	0	0	0.00956074	0.016848	0	0	0.107306	0	0.571619	0.819813
High105	0	0.0135615	0	0.0621406	0.0320289	0	0.0574843	0	0	0.313656	0.00457714	0	0.216234	0.0414168	0	0	0	0.0127043	0.0253685	0	0	0.220828	0	0.57726	0.816555
Low106	0.0029228	0	0	0.0508792	0.0468759	0.00745244	0.041214	0	0	0.356338	0	0	0.32649	0.0338394	0	0	0	0.0117337	0.01536	0	0.00781086	0.0990834	0	0.550775	0.834883
Low107	0	0	0	0.0144014	0.0233816	0	0.0519244	0	0	0.295884	0.0799919	0	0.218968	0.0414913	0	0	0	0.0149387	0.00202566	0	0	0.256993	0	0.549774	0.840657
High108	0	0.0305458	0	0	0.108058	0	0.0905463	0	0	0.0935286	0.0941468	0	0.332876	0.0596755	0	0.0144189	0	0	0.0255184	0	0	0.150686	0	0.486512	0.874117
High109	0.0277117	0	0	0.0218197	0.0467145	0.0107881	0.0573074	0	0	0.339713	0	0	0.326907	0.0205854	0	0	0	0.0159083	0.00123512	0	0	0.13131	0	0.580262	0.813861
Control110	0.00549024	0	0	0.198298	0	0	0.0302878	0	0	0.304621	0.0560111	0	0.222433	0.0267143	0	0	0	0.00271792	0.0322858	0	0.00649146	0.114649	0	0.557217	0.831537
High111	0.00742617	0.00176735	0	0	0.104483	0	0.0590226	0	0.0212503	0.106553	0.100416	0	0.446884	0.0945335	0	0	0	0.00634168	0.00759069	0	0.0168229	0.0269092	0	0.582733	0.813562
Low112	0	0.0141893	0	0.080219	0	0	0.0989616	0	0	0.0843486	0.21485	0	0.371497	0.0133734	0	0	0.00449591	0.00827001	0.0246339	0	0	0.085162	0	0.624079	0.78209
Low113	0.00447463	0.005247	0	0.0192106	0.079181	0	0.0759388	0	0.0186244	0.156096	0.111051	0	0.310695	0.122409	0	0	0	0.00660747	0.0036375	0	0.0418516	0.0449758	0	0.62684	0.786715
Low114	0	0.0117617	0	0.0486728	0.120392	0	0.0741796	0	0.0201666	0.277703	0	0	0.289595	0.0519244	0.00220744	0	0	0.0132789	0.00715134	0	0.0204428	0.0625248	0	0.594178	0.806331
High115	0.00115401	0.0086344	0	0.00358588	0.0784082	0	0.116545	0	0.0317319	0.201798	0.092639	0	0.224967	0.0979686	0.000947316	0	0	0.0107345	0.00921196	0	0.0534074	0.0682672	0	0.476918	0.878441
Low116	0	0.0424545	0	0	0.133589	0	0.0582276	0	0.00209873	0.223708	0.00817319	0	0.335039	0.0149376	0.000879484	0	0	0.0108719	0.0247185	0	0	0.145303	0	0.565988	0.823755
High117	0	0	0	0.0623151	0.0259683	0	0.0393655	0	0.000360339	0.277103	0.00888679	0	0.460482	0.0395867	0	0	0	0.012891	0.0202714	0	0	0.0527695	0	0.572028	0.819673
High118	0.010726	0	0	0.0126456	0.0515954	0	0.0356735	0	0	0.123441	0.103468	0	0.482541	0.0171429	0	0	0	0.00827109	0.0154844	0	0.00727852	0.131732	0	0.549214	0.837399
Low119	0.065677	0	0.0183421	0	0.1326	0	0.0455486	0	0.0157224	0.282512	0	0	0.249115	0	0.000799786	0.0221645	0	0.0167323	0.0397131	0	0	0.111073	0	0.518117	0.854494
Low120	0.0233131	0	0	0.045912	0.0344343	0	0.0434048	0	0	0.299892	0	0	0.322502	0.0546991	0	0	0	0.00131257	0.0233402	0	0	0.15119	0	0.556774	0.830489
High121	0	0	0	0.0773333	0.0673683	0	0.0387008	0	0	0.116261	0.153947	0	0.343399	0.0728855	0	0	0	0	0.00994687	0	0	0.120157	0	0.595729	0.802822
Control122	0	0.0081642	0	0.00920601	0.0251872	0.0339195	0.0172382	0	0	0.365586	0.0834606	0	0.272833	0.0287378	0	0	0	0.00144221	0.0118683	0	0	0.142357	0	0.577399	0.818011
Low123	0	0.0112272	0.0030098	0.21098	0	0	0.0431763	0	0	0.262921	0.020457	0	0.356134	0.0229594	0	0	0	0.013219	0.0161214	0	0	0.0397944	0	0.613865	0.789387
High124	0	0.0119803	0	0.0723106	0	0	0.0312705	0	0	0.0789854	0.0510332	0	0.544317	0.0475701	0	0	0	0.0106839	0.00888553	0	0	0.142964	0	0.5708	0.823486
Low125	0.0199667	0	0	0.0118059	0.10162	0	0.0270958	0	0	0.339598	0	0	0.352447	0.0646942	0	0	0	0	0.032822	0	0.00349437	0.0464567	0	0.520517	0.853857
High126	0.0416173	0	0	0	0.118397	0.0169434	0.0409055	0	0	0.377685	0	0	0.338207	0.0342592	0	0	0	0.00398041	0.00365944	0	0	0.0243458	0	0.570846	0.820247
High127	0	0.0334731	0	0	0.128619	0	0.0973286	0	0	0.303024	0.0203902	0	0.31442	0.0208691	0.00274168	0	0	0.0101856	0.021453	0	0.0070699	0.0404265	0	0.480394	0.877691
Low128	0	0.0108924	0	0.00582054	0.104056	0	0.0932244	0	0.0116455	0.125332	0.139928	0	0.326597	0.0429616	0.00237257	0	0	0.0130865	0	0.0139478	0.00681468	0.103322	0	0.508461	0.860686
High129	0	0.00585223	0	0.0195565	0.113054	0	0.0329854	0	0.00206582	0.18268	0.151972	0	0.316753	0.0194748	0	0.00444387	0	0.00866867	0.0346548	0	0.0187459	0.0890931	0	0.548792	0.835249
Low130	0	0.0620055	0	0.0778977	0.0990183	0	0.0457911	0	0.0303631	0.0550218	0.168184	0	0.269878	0.0458196	0.00528499	0	0.00914107	0.00379522	0.0473355	0	0.0172705	0.0631931	0	0.530847	0.847786
Low131	0.0136356	0	0	0.0586949	0	0	0.0390472	0	0	0.297558	0.0434649	0	0.283189	0.0242016	0	0	0	0.00678355	0.00940058	0	0.0173853	0.206639	0	0.563143	0.828561
Low132	0.00536633	0	0	0.0774873	0	0.000575134	0.0474453	0	0	0.346485	0.0150295	0	0.280431	0.0723491	0	0	0	0	0.0292074	0	0	0.125624	0	0.589241	0.807368
High133	0.00196682	0	0	0.0459259	0.0463491	0	0.0676142	0	0	0.346513	0	0	0.246067	0.0323912	0	0	0	0.000130634	0.00683387	0	0	0.206209	0	0.566997	0.824832
Control134	0.056494	0	0	0.00324024	0.0623372	0.0483761	0.0487038	0	0	0.298359	0.0110553	0	0.380795	0.0116833	0	0	0	0.0160307	0.0082993	0	0	0.0546255	0	0.572888	0.818955
Low135	0.0197805	0	0	0.0306962	0.0257028	0.0600177	0.041764	0	0	0.117016	0.0838768	0	0.374098	0.0578346	0	0	0	0	0.00610809	0	0	0.183105	0	0.595324	0.802791
High136	0.00961797	0	0	0.0289351	0.0459789	0.0410469	0.0611261	0	0	0.239064	0.0699915	0	0.408686	0.0249907	0	0	0	0	0	0	0	0.070563	0	0.598611	0.800393
Low137	0	0.0383024	0	0	0.107621	0	0.0542373	0	0.0220929	0.14264	0.0479646	0	0.375489	0.0525257	0	0	0	0.0142406	0	0	0	0.144886	0	0.614007	0.790644
High138	0	0.0271577	0	0	0.0852611	0	0.0489577	0	0.00616885	0.0838703	0.030835	0	0.516744	0.0826151	0	0	0	0.01266	0.0529509	0	0.00778904	0.0449907	0	0.589843	0.807889
High139	0	0.00313357	0	0.189268	0	0	0.0351799	0	0	0.236876	0.0499077	0	0.282913	0.0287063	0	0	0	0.0135687	0.0315469	0	0.0115741	0.117325	0	0.548418	0.836144
Low140	0	0	0	0.0282895	0.038986	0	0.0636972	0	0	0.327233	0.0212908	0	0.318469	0.0302996	0	0	0	0.0113344	0	0.000928825	0	0.159472	0	0.571508	0.820937
Low141	0.0482873	0	0	0.00381781	0.047152	0.0141529	0.060526	0	0	0.378514	0.0333993	0	0.3092	0.037476	0	0	0	0.0166807	0.0117632	0	0	0.0390309	0	0.516318	0.857505
High142	0.00567525	0	0	0.147674	0	0	0.0263413	0	0.0213615	0.154193	0.0747806	0	0.353482	0.108476	0	0	0	0.0100504	0.0173989	0	0	0.0805664	0	0.549784	0.834499
Low143	0.00995721	0	0.0223446	0.0282739	0.162705	0	0.0686982	0	0.00830613	0.238143	0.00675358	0	0.260638	0.0296439	9.65531e-05	0	0	0.0125886	0.051052	0	0.0124527	0.0883472	0	0.575217	0.82067
High144	0	0	0	0.00511666	0.0718692	0	0.042004	0	0	0.106353	0.0926053	0	0.289913	0.0495375	0	0	0	0	0.00572235	0	0.016156	0.320724	0	0.53543	0.853914
Low145	0	0	0	0.000202911	0.00957061	0	0.0574636	0	0	0.285163	0.0269717	0	0.365713	0.0331335	0	0	0	0.0172795	0.0062352	0	0	0.198267	0	0.566093	0.826575
Control146	0	0.0782841	0	0	0.135932	0	0.0550187	0	0	0.208161	0.0267247	0	0.272101	0.048374	0	0	0.00647989	0.0030626	0.0304798	0	0	0.135382	0	0.605934	0.79982
Low147	0.00639507	0	0	0.123677	0.0124655	0	0.047485	0	0	0.346135	0.0483005	0	0.33643	0.021852	0	0	0	0.0136567	0.0228155	0	0	0.0207883	0	0.607908	0.793291
High148	0	0	0	0.222817	0	0	0.055249	0	0	0.20651	0.0568123	0	0.313415	0.0290455	0	0	0.000467919	0.00231152	0.0277883	0	0	0.0855836	0	0.594983	0.803292
Low149	0	0	0	0.075551	0.0217374	0	0.0582822	0	0	0.253612	0.0163006	0	0.344642	0.0381545	0	0	0	0.0106942	0.0179603	0	0	0.163065	0	0.523596	0.854217
High150	0.0211991	0	0.0242997	0	0.136817	0	0.100919	0	0	0.486594	0	0	0.140123	0.00500625	0.00224112	0.0155488	0	0.0186703	0.0330498	0	0.00468752	0.0108438	0	0.50864	0.863901
High151	0.0137046	0	0	0.0982924	0.0276279	0	0.0543612	0	0	0.238005	0.0693318	0	0.360562	0.0510679	0	0	0	0.00452454	0.0229398	0	0	0.0595828	0	0.576967	0.816052
Low152	0	0	0	0.0160371	0.0398799	0.00107019	0.0238464	0	0	0.162198	0.0724536	0	0.535931	0.0587159	0	0	0	0.000785691	0.0220526	0	0	0.0670302	0	0.60069	0.798794
High153	0	0.0592669	0	0.0345477	0.101413	0	0.0396917	0	0.0964333	0.119694	0.0432587	0.0218021	0.361639	0.0516768	0	0	0	0.0159316	0.0355108	0	0	0.0191345	0	0.570159	0.825313
Low154	0	0	0	0	0.0478318	0.106099	0.0551371	0	0	0.314662	0	0	0.347044	0.0185165	0	0	0	0.0133543	0.0101612	0	0	0.0871942	0	0.549326	0.835068
Low155	0	0.0740931	0	0	0.120497	0	0.0347431	0	0.0224562	0.119272	0.00374387	0	0.317499	0.0616969	0.000724754	0	0	0.0216948	0.0305585	0	0.0246034	0.168417	0	0.548786	0.835367
High156	0.00491489	0	0	0.0378457	0.122277	0	0.0786474	0	0	0.175428	0.0192811	0	0.405896	0.0351507	0	0	0.0088204	0.00419824	0.0265521	0	0.0200115	0.060977	0	0.607164	0.797597
High157	0	0.0998497	0	0.0165355	0.136996	0.0172909	0.0644247	0	0	0.144624	0.0253485	0	0.338285	0.0330314	0	0	0	0.0177093	0.0251175	0	0.0157179	0.0650701	0	0.570633	0.824913
Control158	0	0.00918713	0	0.0102429	0.0461449	0	0.060477	0	0	0.255459	0.0926772	0	0.375399	0.0283244	0	0	0	0.0116015	0.00275656	0	0	0.10773	0	0.572123	0.819798
Low159	0	0.0801946	0	0.0199672	0.11822	0	0.0280531	0	0	0.238282	0.0459101	0	0.255311	0.0510397	0	0	0	0.0123446	0	0.0079521	0.0172497	0.125475	0	0.549223	0.835085
High160	0	0.0232995	0	0.0251309	0.0796764	0	0.0358645	0	0	0.200872	0.021065	0	0.305597	0.0385772	0	0	0	0.0176246	0.027084	0	0.0178291	0.20738	0	0.582823	0.811996
Low161	0	0.0676397	0	0	0.152235	0	0.0462051	0	0.0242099	0.106497	0.0512764	0	0.312439	0.0814928	0	0	0	0.00739962	0.0273659	0	0	0.123239	0	0.506825	0.86124
High162	0.00264186	0.00218633	0.0305128	0.0473908	0.154135	0	0.0701425	0	0.00252927	0.26475	0	0	0.312837	0	0.00272699	0.0194351	0.0103237	0.00628177	0.0541706	0	0.0184856	0.00145134	0	0.52014	0.853666
High163	0.0216585	0	0	0	0.0697333	0	0.033132	0	0.000665535	0.260078	0.0101604	0	0.386537	0.0670105	0	0	0	0.00100194	0.0159753	0	0	0.134048	0	0.59959	0.799658
Low164	0	0.0113501	0	0	0.0992124	0	0.0303863	0	0.00801027	0.159857	0.0467515	0	0.288805	0.115172	0	0	0	0.00695706	0.0286335	0	0.0108656	0.193999	0	0.593525	0.804624
Low165	0.0209539	0	0	0	0.0944015	0	0.043076	0	0	0.233201	0.0422289	0	0.400308	0.0184209	0	0	0	0.00631159	0.0145315	0	0	0.126566	0	0.588933	0.807426
High166	0.0074129	0	0	0.00440269	0.18538	0	0.0531974	0	0	0.276916	0.0425668	0	0.338132	0.0230959	0	0.000282253	0	0.00687821	0.0151268	0	0.00285031	0.0437592	0	0.571403	0.820161
Low167	0.015119	0	0	0.02311	0.0546355	0	0.0524334	0	0	0.363672	0.0611542	0	0.305733	0.0167723	0	0	0	0.0165297	0.00710454	0	0.00452643	0.07921	0	0.547158	0.838176
High168	0	0	0	0	0.0645872	0.0293792	0.0332666	0	0	0.226021	0.00394944	0	0.337015	0.0716379	0	0	0	0	0.0250738	0	0	0.209069	0	0.58342	0.811764
High169	0.00951238	0	0	0.0975482	0.0173836	0	0.0854772	0	0	0.303373	0	0	0.417248	0.0122288	0.000373732	0	0	0.0129118	0.0262703	0	0.0176734	0	0	0.514523	0.858306
High170	0.0531562	0	0	0.00188323	0.064857	0.0137804	0.04417	0	0	0.386102	0.00453719	0	0.353178	0.0122833	0	0	0	0.019711	0.0164263	0	0	0.0299161	0	0.569739	0.821051
Low171	0	0.0283545	0	0.0648084	0.0606917	0	0.00592159	0	0.0319766	0.0984591	0.061443	0	0.45109	0.0922337	0	0	0	0.00790198	0.0316981	0	0.00815937	0.0572622	0	0.549016	0.835078
High172	0.0189262	0	0	0.0608142	0.0452105	0	0.0431123	0	0	0.31937	0	0	0.395843	0.03827	0	0	0	0.0110099	0.0228884	0	0.00320877	0.0413465	0	0.528222	0.84943
Low173	0	0.00535939	0	0.0101704	0.0847135	0	0.047413	0	0	0.161371	0.0973799	0	0.1965	0.0675163	0	0	0	0.00185407	0.0149098	0	0	0.312812	0	0.523384	0.858837
High174	0	0.0104591	0	0.0272796	0.138186	0	0.0653735	0	0	0.0971885	0.0507598	0	0.490081	0.0302302	0.00133161	0	0	0.0193596	0	0	0.0376065	0.0321444	0	0.59401	0.805373
Low175	0	0.0131673	0	0.0194832	0.145085	0	0.0400673	0	0.0028167	0.159323	0.0367141	0	0.367488	0.00183714	0	0.00679754	0.00290234	0.00597773	0.0362982	0	0.0231333	0.138909	0	0.544183	0.838204
High176	0	0.0154583	0	0	0.0830635	0	0.0919726	0	0	0.263799	0.0678557	0	0.216173	0.059912	0	0	0	0.0126364	0.0439308	0	0	0.145199	0	0.568187	0.822598
Low177	0.015969	0	0	0	0.0538742	0	0.0483451	0	0	0.253972	0.0434368	0	0.321704	0.0382757	0	0	0	0.00553074	0.019081	0	0	0.199812	0	0.558361	0.830358
High178	0	0.0212884	0	0.0113748	0.0844875	0	0.0482499	0	0	0.113593	0.084937	0	0.448441	0.0522425	0	0	0	0.0137408	0.00795822	0	0.00640118	0.107285	0	0.561378	0.826804
Low179	0.0281207	0	0	0	0.0693143	0.00863645	0.0734112	0	0	0.283863	0.0411361	0	0.342814	0.0529301	0	0	0	0.0137985	0.00611103	0	0	0.0798649	0	0.529609	0.847815
Low180	0.00706955	0	0	0.0114223	0.0223849	0.0129205	0.0386237	0	0	0.299402	0.0204983	0	0.411476	0.0255523	0	0	0	0.013076	0.0193647	0	0.0158434	0.102366	0	0.558679	0.829612
High181	0	0.0618531	0	0	0.201398	0	0.0572955	0	0.0039612	0.314271	0	0	0.132177	0.00444444	0.0020829	0	0.0115464	0.006232	0.0592543	0	0.0142221	0.131262	0	0.492245	0.870061
Control182	0.0015511	0	0	0	0.0867044	0	0.0295223	0	0	0.268069	0.0126951	0	0.340749	0.0603976	0	0	0	0.00429965	0.0156891	0	0	0.180323	0	0.618542	0.785333
High183	0.0518995	0	0	0.0857679	0.028001	0	0.050602	0	0	0.235261	0.0102341	0	0.395909	0.0130386	0	0	0	0.00511462	0.00800387	0	0	0.116168	0	0.593861	0.803936
Low184	0.0426296	0	0	0.0239245	0.0390607	0.00960214	0.0542903	0	0	0.317994	0.0245416	0	0.321948	0.023934	0	0	0	0.000832179	0	0	0	0.141243	0	0.595548	0.802728
High185	0.0342079	0	0.0278597	0.00634882	0.215851	0	0.0540712	0	0.00608646	0.368472	0	0.00181024	0.147186	0.00576204	0	0.022294	0	0.0170063	0.0275734	0	0	0.0654717	0	0.472251	0.882974
Low186	0.0303461	0	0.0326262	0	0.200202	0	0.069107	0	0.0240111	0.34485	0	0	0.190211	0.0350295	0	0	0	0.0160774	0	0	0.00885187	0.0486871	0	0.516527	0.855487
Low187	0.0250379	0	0	0.0170792	0.0396534	0	0.0558358	0	0	0.255314	0.0783589	0	0.333539	0.0527986	0	0	0	0.0121769	0	0	0	0.130206	0	0.565774	0.824109
High188	0.0323723	0	0	0	0.17715	0	0	0	0.0538999	0.277614	0	0	0.295137	0.0465577	0	0	0	0.0142577	0.0121928	0	0	0.0908188	0	0.530206	0.847076
High189	0	0.0173862	0	0.0263156	0.149801	0	0.0837811	0	0	0.421387	0	0	0.203879	0.00126474	0.00241828	0.0206464	0	0.0133939	0.0238386	0	0	0.0358883	0	0.543291	0.839358
Low190	0.000260332	0	0	0.0973809	0.0111036	0	0.0560708	0	0	0.309709	0.0288659	0	0.298886	0.0392367	0	0	0	0.000666465	0.0150984	0	0	0.142722	0	0.572056	0.820229
Low191	0.0300799	0	0.00302727	0	0.171566	0	0.0464247	0	0.0133667	0.340854	0	0	0.273389	0.0436225	0.000429848	0	0	0.011012	0.0308644	0	0.00613867	0.0292253	0	0.496926	0.86759
High195	0	0.0349159	0	0	0.128837	0	0.0527373	0	0.0287106	0.194077	0.0426135	0	0.335846	0.0627345	0.000119436	0	0	0.0129827	0.0243172	0	0.019511	0.0625972	0	0.605137	0.80152
Low196	0	0.0094834	0	0	0.112089	0	0.051727	0	0.026811	0.205034	0.0864996	0	0.367562	0.0525624	0	0	0	0.0132097	0	0	0.0276292	0.0473928	0	0.615816	0.790822
Low197	0	0.0129239	0	0.0409369	0.0400904	0	0.067872	0	0	0.217586	0.091414	0	0.335252	0.085747	0	0	0	0	0.00996857	0	0	0.0982092	0	0.579955	0.814019
High198	0	0.00630657	0	0.0872306	0	0	0.059784	0	0	0.214998	0.0993741	0	0.354228	0.0655472	0	0	0	0	0.00351838	0	0	0.109013	0	0.602292	0.797668
Low199	0.00237251	0	0	0	0.0940592	0.0160209	0.0272856	0	0	0.209624	0.000453074	0	0.321516	0.0301136	0	0	0	0.00173075	0.024006	0	0	0.272819	0	0.546192	0.842353
High200	0	0.0660195	0.00528577	0	0.166348	0	0.0327802	0	0.0237288	0.267324	0	0	0.240675	0.053879	0	0	0	0.0118786	0.0148915	0	0.00277443	0.114415	0	0.527584	0.84874
Low201	0.0446958	0	0	0.00654467	0.0683656	0.00401032	0.0747068	0	0	0.462835	0.0279094	0	0.129484	0.0402604	0	0	0	0.0118101	0.0184614	0	0	0.110917	0	0.509195	0.865649
High202	0.0425869	0	0	0	0.158862	0	0.0971289	0	0	0.362131	0.083092	0	0.0975959	0.0140792	0.00412147	0.0192397	0	0.00943148	0	0	0.0200853	0.0916466	0	0.514475	0.859387
Low203	0	0.0178026	0.0248496	0	0.144963	0	0.0796735	0	0	0.346036	0	0	0.21612	0.0174583	0.00206912	0	0	0.0151297	0.0340097	0	0.00716499	0.0947246	0	0.49508	0.868721
High204	0.00531184	0	0	0.00767686	0.0167354	0	0.0634627	0	0	0.333241	0.0579932	0	0.355828	0.0383194	0	0	0	0	0.00713927	0	0	0.114292	0	0.576167	0.817584
High205	0.0631592	0	0.000244242	0	0.136458	0	0.0810568	0	0.00845842	0.317708	0	0	0.293661	0.000999868	0	0	0.00624258	0.00677995	0.0321849	0	0	0.0530473	0	0.523493	0.85121
Control206	0.0461583	0	0	0.0544009	0.100376	0.0324966	0.0645427	0	0	0.410231	0	0	0.163665	0.00712186	0	0	0.00241233	0.00846442	0.0285928	0	0.00972255	0.0718158	0	0.465113	0.891802
Low207	0.0409797	0	0	0.166098	0	0	0.0911452	0	0	0.387534	0.000436757	0	0.24356	0.0243764	0	0	0	6.74156e-05	0.0366467	0	0.00904395	0.000111811	0	0.585664	0.809782
High208	0.0629995	0	0	0.10155	0.0198471	0	0.0994674	0	0	0.377355	0.0274491	0	0.240343	0.0170473	0	0	0	0.0067018	0.0269423	0	0.00684194	0.0134548	0	0.578548	0.814867
Low209	0	0	0	0.190408	0	0	0.0701687	0	0	0.184748	0.067391	0	0.361812	0.043975	0	0	0	0	0.0237986	0	0	0.0576995	0	0.619061	0.786522
High210	0.00552148	0	0	0.014234	0.0101712	0.0131737	0.0701897	0	0	0.445033	0.0228878	0	0.392271	0.00960237	0	0	0	0.00213168	0	0.00444615	0	0.0103377	0	0.637407	0.769798
High211	0.0200549	0	0	0	0.0599308	0.0334897	0.0765577	0	0	0.455934	0.0466104	0	0.225061	0.00218356	0	0	0	0.00570952	0.00610678	0	0.0396451	0.0287167	0	0.521275	0.858262
Low212	0.0370591	0	0	0.00564359	0.00650772	0.0707729	0.072307	0	0	0.283793	0.0663886	0	0.277167	0.0177293	0	0	0	0	0.0153293	0	0	0.147302	0	0.574753	0.817746
Low213	0.0095227	0	0	0.0163211	0.00117266	0.0573057	0.0667342	0	0	0.432437	0.0743429	0	0.223573	0.015708	0	0	0	0.011616	0	0.00261282	0	0.0886534	0	0.601058	0.799811
High214	0	0.00316023	0	0.0142241	0.0528462	0	0.0541162	0	0	0.319207	0.118727	0	0.243459	0.0407329	0	0	0	0.00876518	0.0199621	0	0	0.1248	0	0.583819	0.811707
Low215	0	0.0291692	0.00915254	0.0294165	0.154324	0	0.0505977	0	0.0115469	0.324624	0	0	0.268756	0.0302804	0.00129947	0	0	0.00937865	0.0495997	0	0.00191023	0.0299449	0	0.553761	0.83241
High216	0	0.0350662	0.000204918	0	0.176017	0	0.0564176	0	0	0.181309	0	0	0.430095	0.0215302	0	0	0	0.0149285	0.0216677	0	0.020381	0.0423831	0	0.500146	0.865671
Control217	0.0285011	0	0	0.00927331	0.0922305	0.0208602	0.039125	0	0	0.109413	0.124366	0	0.39558	0.0254665	0	0	0	0.000480599	0.0285785	0	0	0.126125	0	0.548319	0.835618
High218	0	0	0	0	0.0771049	0.0358411	0.0435888	0	0	0.207525	0.00183276	0	0.490419	0.0379719	0	0	0	0.0125257	0.0137692	0	0.0121943	0.0672278	0	0.524113	0.852757
High219	0.0361318	0	0.00242347	0.0228027	0.137129	0	0.101937	0	0.0301033	0.218867	0.0530364	0	0.242362	0.012637	0.00393353	0	0	0.0166106	0.0187036	0	0.0126781	0.0906439	0	0.557403	0.83074
Low220	0.0377049	0	0	0.0436588	0.0472919	0	0.0596239	0	0	0.294112	0.0975865	0	0.194893	0.0162107	0	0	0	0.0196507	0.0157811	0	0.00252375	0.170962	0	0.552871	0.833983
High221	0.0288693	0	0	0	0.137738	0.0142142	0.0737644	0	0	0.359544	0.00986953	0	0.295816	0.0237224	0	0	0	0.00513931	0.0081569	0	0	0.0431667	0	0.543426	0.838797
Low222	0.0520771	0	0	0.0232596	0.0773379	0.00559466	0.0532287	0	0	0.349024	0.00660512	0	0.385743	0.0253338	0	0	0	0.00128389	0.00665603	0	0	0.0138567	0	0.519172	0.855513
High224	0	0.00978612	0	0.046354	0.0486599	0	0.0369536	0	0	0.228578	0.0260686	0	0.280504	0.114881	0	0.0034278	0	0.00419274	0.0252767	0	0.00781844	0.167499	0	0.518082	0.855869
Low225	0	0.0186538	0	0.0131008	0.104195	0	0.023146	0	0	0.182785	0.0364777	0	0.398241	0.0337089	0	0	0	0.0140637	0.00177655	0	0	0.173851	0	0.569655	0.821762
High226	0	0.00948472	0	0.0104672	0.0820317	0	0.0349975	0	0	0.175135	0.0372264	0	0.493287	0.0145058	0	0	0	0.0106457	0.0194776	0	0	0.112742	0	0.586071	0.809688
High227	0	0.0152883	0	0.076761	0.0745339	0	0.0264336	0	0.042323	0.0546004	0.278382	0	0.294082	0.0458254	0	0	0	0	0.0092267	0	0	0.0825435	0	0.490627	0.874995
Low228	0	0.00754389	0	0.0580956	0.120047	0	0.0750911	0	0	0.203939	0.0830083	0	0.295699	0.0363445	0.00239084	0	0	0.00653806	0.00805816	0	0.0122781	0.0909661	0	0.568559	0.822215
High229	0	0.0332765	0	0.0381255	0.133326	0	0.0785473	0	0	0.356536	0	0	0.264183	0.00783921	0	0.00441875	0	0.00716596	0.0502801	0	0	0.0263022	0	0.534631	0.844312
Control230	0.025505	0	0	0.0125615	0.0788089	0	0.0568841	0	0	0.266813	0.0402901	0	0.294594	0.0317491	0	0	0	0.00635519	0.0287889	0	0.00479223	0.152858	0	0.564219	0.824944
Low231	0	0	0	0.165471	0.0104217	0	0.0385551	0	0	0.185315	0.0212962	0	0.310761	0.0352512	0	0	0	0	0.0064596	0	0	0.22647	0	0.584763	0.811586
High232	0.00380842	0	0	0.108968	0.0320513	0.00876113	0.057945	0	0	0.294739	0.0158488	0	0.309693	0.0355556	0	0	0	0.00226837	0.00453713	0	0	0.125825	0	0.585331	0.810164
Low233	0.0276981	0	0	0.08072	0.0816165	0	0.0885568	0	0	0.298324	0.00679989	0	0.301749	0.0272705	0.00211841	0	0	0.0066161	0	0	0.00530009	0.0732304	0	0.540854	0.840423
High234	0.0267678	0	0	0.1674	0	0	0.0338641	0	0	0.249471	0.0245348	0	0.287558	0.0368785	0	0	0	0.00684076	0.0228746	0	0	0.143809	0	0.552063	0.83376
Low235	0.0228393	0	0	0.00861682	0.0209715	0.0659967	0.0556721	0	0	0.377955	0.0381546	0	0.204392	0.00511394	0	0	0	0.00509981	0.0333389	0	0.014222	0.147627	0	0.557655	0.830552
High236	0.019158	0	0	0	0.0800687	0.115478	0.0454806	0	0	0.235149	0.0371996	0	0.306366	0.00243853	0	0	0.00387753	0.00613114	0.0251811	0	0.00270694	0.120765	0	0.58754	0.809275
High237	0.00375037	0	0	0.0952595	0	0.00503785	0.0424819	0	0	0.311997	0.00714005	0	0.253304	0.0494308	0	0	0	0	0.0327941	0	0	0.198804	0	0.574156	0.819089
Low238	0.0316253	0	0	0.0488498	0	0.0769215	0.051096	0	0	0.349121	0.01187	0	0.322745	0.0328452	0	0	0	0.0196291	0.00858866	0	0	0.0467085	0	0.508468	0.862625
Low239	0.0057105	0	0.0167389	0	0.183359	0	0.0597655	0	0	0.339604	0	0	0.312702	0.0312352	0.00157564	0	0	0.00609707	0.0432123	0	0	0	0	0.524761	0.850549
High240	0.0129916	0	0	0.00148824	0.046828	0	0.0835605	0	0	0.400043	0.00904707	0	0.266384	0.0347425	0	0	0	0.00172338	0.0193459	0	0	0.123846	0	0.470242	0.890525
High241	0.0390863	0	0	0	0.106893	0.0911951	0.0734203	0	0	0.370419	0	0	0.168117	0.0036304	0	0	0.00169158	0.0102614	0.0281965	0	0.0247118	0.0823777	0	0.482772	0.877522
Control242	0.0377537	0	0	0	0.0806617	0	0.0464323	0	0	0.379651	0.0343821	0	0.290665	0.0469758	0	0	0	0.0089308	0.0147889	0	0	0.0597584	0	0.576494	0.816348
Low243	0.0233622	0	0	0.0162064	0.0553692	0	0.0456382	0	0.00530429	0.196255	0.0516803	0	0.432095	0.0180031	0	0	0	0.0230778	0.0319617	0	0.00356425	0.0974821	0	0.566069	0.82356
High244	0.00208397	0	0	0.00300955	0.100933	0	0.065912	0	0	0.145687	0.130936	0	0.502823	0.0265737	0	0	0	0.00208578	0.0140601	0	0.00589575	0	0	0.596998	0.801935
Low245	0	0.000979743	0.0260152	0.0497887	0.144083	0	0.0322483	0	0.0211887	0.446335	0	0.00565325	0.112327	0.0284894	0	0.0194248	0	0.0115475	0.0636525	0	0.0160663	0.0222005	0	0.471798	0.887475
High246	0	0.0628608	0	0	0.165655	0	0.02956	0	0.0214493	0.319567	0	0	0.243583	0.0583203	0	0.0154481	0	0.0112883	0.0274549	0	0.00448344	0.0403296	0	0.545443	0.838049
High247	0.00867077	0	0	0.160076	0.0554235	0.0702291	0.0341222	0	0	0.124697	0.0525048	0	0.285692	0.0700644	0	0	0	0	0.0161581	0	0.00454029	0.117823	0	0.583182	0.812902
Low248	0.00447017	0.00325812	0	0.016363	0.105263	0	0.0958203	0	0	0.226798	0.112355	0	0.261234	0.0820789	0	0	0	0.0134849	0	0	0.0253297	0.0535446	0	0.558405	0.829118
High249	0	0.0185967	0	0.00194715	0.0892889	0	0.0286522	0	0	0.0674359	0.0969669	0	0.408952	0.0578439	0	0	0	0.0137491	0.0104017	0	0.00740114	0.198764	0	0.554802	0.832851
Low250	0	0.00758213	0	0.0134792	0.0993706	0	0.0525972	0	0	0.234922	0.0120951	0	0.392122	0.029726	0	0	0	0.00818134	0.00721796	0	0	0.142706	0	0.552998	0.8331
Low251	0	0.0475574	1.5958e-05	0	0.109127	0	0.032199	0	0.0209126	0.0734134	0.0251791	0	0.411345	0.107669	0	0	0	0.00667131	0.0397043	0	0.00700293	0.119203	0	0.517931	0.855025
High252	0	0.0205734	0	0	0.0857474	0	0.0483225	0	8.62085e-05	0.0649562	0.164402	0	0.445417	0.0555982	0	0	0	0.00558986	0.0141127	0	0	0.0951943	0	0.532275	0.846572
High253	0	0.0274885	0	0.012363	0.0529564	0	0.0188834	0	0	0.0967012	0.073135	0	0.315653	0.0355462	0	0	0	0.0152707	0.0359147	0	0	0.316088	0	0.58307	0.815507
Low254	0.00698803	0	0	0.059541	0.022477	0	0.0339357	0	0	0.0832424	0.0857258	0	0.390739	0.100311	0	0	0	0.000659014	0.0338042	0	0.0265525	0.156025	0	0.570838	0.820314
High255	0	0.00748202	0	0.0966225	0.0245964	0	0.0239939	0	0	0.265515	0.0618762	0	0.359688	0.0381241	0	0	0	0.0143329	0	0	0.0089762	0.0987926	0	0.493111	0.875422
Low256	0	0.0111001	0	0.0562761	0.0597645	0	0.0328844	0	0	0.232172	0.0258753	0	0.364784	0.0281375	0	0	0	0.00887317	0.00798081	0	0.0019054	0.170246	0	0.576654	0.816741
Low257	0	0.019605	0	0.00756833	0.0895686	0	0.0420403	0	0.00213871	0.106366	0.161568	0	0.370564	0.0447667	0	0	0	0.00652414	0.0302034	0	0.0134584	0.105629	0	0.52869	0.848347
High258	0.0130259	0.015774	0	0.0323663	0.15733	0	0.064188	0	0.0189697	0.243866	0.0648119	0	0.29746	0.0218981	0.0017513	0	0	0.00764188	0	0	0.0213035	0.0396131	0	0.565748	0.82431
High259	0.00423738	0	0	0.0427355	0.0267104	0	0.0485443	0	0	0.256003	0.053238	0	0.403638	0.0412409	0	0	0	0.0136989	0.0117465	0	0	0.0982064	0	0.575403	0.817283
Low260	0.00311676	0	0	0.00798233	0.0409297	0	0.0490227	0	0	0.278317	0.0264285	0	0.357011	0.0449059	0	0	0	0.0106864	0.0185289	0	0	0.163071	0	0.573818	0.818822
Low261	0	0.0227659	0	0.0324725	0.116561	0	0.0735392	0	0	0.244366	0	0	0.246966	0.0581036	0	0.0159795	0	0.0116919	0.0407724	0	0.00272178	0.134061	0	0.575717	0.818854
Low262	0.0315032	0	0	0.0259445	0.0321462	0	0.0618988	0	0	0.301251	0.0283814	0	0.275347	0.0331709	0	0	0	0.000932098	0.00274463	0	0	0.20668	0	0.587571	0.809148
High263	0.0502525	0	0	0	0.0304859	0.119524	0.0573284	0	0	0.241796	0.012856	0	0.300393	0.0370405	0	0	0	0.00463885	0.00452066	0	0	0.141163	0	0.533064	0.845462
Low264	0.0186366	0	0	0.0703492	0.021748	0.0140256	0.0516875	0	0	0.360143	0.0544981	0	0.227168	0.018586	0	0	0	0.0129161	0.0321394	0	0.0188528	0.0992489	0	0.556013	0.831438
High265	0	0.0209247	0.00706035	0	0.154256	0	0.0531956	0	0	0.355939	0	0	0.243078	0.0494271	0	0	0	0.00922155	0.00811881	0	0	0.0987794	0	0.508051	0.861739
Control266	0.0101919	0	0	0.0106203	0.075116	0	0.0323019	0	0	0.32298	0.061488	0	0.269971	0.0741698	0	0	0	0	0.0177765	0	0	0.125384	0	0.595944	0.802473
Low267	0.0181718	0	0	0.135217	0.00413171	0	0.049399	0	0	0.348948	0.0195057	0	0.351422	0.0179878	0	0	0	0.0192197	0.0180488	0	0.00115748	0.016791	0	0.558646	0.829434
High268	0.0156197	0	0.00320314	0.148744	0.00649619	0	0.0488678	0	0	0.3682	0.0239382	0	0.287748	0.0223966	0	0	0	0.0204128	0.0174839	0	0.00626629	0.0306231	0	0.560198	0.82858
Low269	0	0.0376544	0	0.105461	0.0284595	0	0.0273877	0	0	0.118504	0.0807949	0	0.354653	0.0766209	0	0	0	0.0089957	0.0255778	0	0	0.135891	0	0.560058	0.827694
High270	0	0.0594529	0	0	0.115619	0	0.0567157	0	0	0.353391	0	0	0.316974	0.045405	0.000616156	0	0	0.020597	0.0122088	0	0.01365	0.00537077	0	0.55869	0.828939
Low272	0	0.0210129	0	0.0744623	0.104672	0	0.020036	0	0.0154091	0.0109932	0.17344	0	0.358671	0.0733453	0	0	0	0.00299918	0.0395436	0	0.00264983	0.102766	0	0.519871	0.853443
Low273	0.0121638	0	0	0.144836	0	0	0.0455285	0	0	0.242098	0.0717926	0	0.398366	0.0123675	0.0002005	0	0	0.0088716	0.0264634	0	0.0252472	0.0120646	0	0.587674	0.808352
High274	0	0	0	0.0889107	0.0366038	0	0.0569161	0	0	0.303609	0	0	0.217609	0.0317259	0	0	0	0.00184591	0.0103391	0	0	0.25244	0	0.516963	0.862838
Low275	0.027261	0	0	0.153489	0.0540849	0	0.0615793	0	0	0.277388	0.0076457	0	0.388499	0.0204227	0	0	0	0	0.00963007	0	0	0	0	0.568167	0.822117
High276	0.00592996	0	0	0	0.10004	0	0.0514968	0	0	0.170613	0.131921	0	0.312984	0.0468579	0	0	0	0.00756088	0.00875672	0	0	0.163839	0	0.500672	0.868601
High277	0	0	0	0.0549641	0.0486339	0	0.0892394	0	0	0.219123	0.067084	0	0.325129	0.0412901	0	0	0	0.000627487	0.00511682	0	0	0.148793	0	0.611037	0.791473
Control278	0.014438	0	0	0.0170562	0.0229418	0.0292778	0.0735259	0	0	0.383415	0.0635502	0	0.177849	0.0516855	0	0	0	0.00176772	0	0.0101172	0	0.154376	0	0.570268	0.822282
Low279	0	0.0174681	0.00365851	0.147282	0	0	0.0754363	0.000269122	0	0.0895534	0.148965	0	0.428412	0.0125502	0	0	0	0.00822835	0.0204349	0	0.00651543	0.041227	0	0.607321	0.794954
High280	0	0.0104648	0.0207531	0	0.129182	0	0.0690838	0	0.0231693	0.100273	0.143375	0	0.35792	0.0533774	0	0	0	0.015021	0	0	0.0193437	0.058037	0	0.568602	0.82365
High281	0.00802866	0	0	0.198361	0	0	0.0496375	0	0	0.243433	0.0205737	0	0.339495	0.0675531	0	0	0	0	0.013072	0	0.00810422	0.0517419	0	0.59034	0.806752
Low282	0.000550295	0	0	0.0112189	0.0356568	0	0.0568931	0	0	0.351249	0.100061	0	0.316283	0.0594345	0	0	0	0	0.0114921	0	0.029092	0.0280696	0	0.599594	0.799559
High283	0	0	0	0.0818568	0.0534689	0	0.034506	0	0.00425612	0.244708	0	0	0.433951	0.0380036	0	0	0	0.00195005	0.0467472	0	0.00235705	0.0581958	0	0.61079	0.792164
Low284	0	0	0	0.0335925	0.0317663	0	0.0274558	0	0	0.293859	0	0	0.349862	0.0264967	0	0	0	0.0124825	0.0389237	0	0.0165817	0.16898	0	0.563715	0.826348
Low285	0	0.0029611	0	0.00577915	0.0579676	0	0.0594825	0	0	0.261565	0.126951	0	0.29157	0.0312598	0	0	0	0.00292058	0.0265115	0	0	0.133033	0	0.580718	0.813631
Low286	0.0170853	0	0	0	0.167912	0	0.0621042	0	0	0.317273	0	0	0.291108	0.032922	0	0	0	0.00509795	0.0454319	0	0.00335018	0.0577163	0	0.539037	0.841494
High287	0	0.00638581	0	0.0144524	0.1122	0	0.0515791	0	0.000749343	0.120777	0.0891782	0	0.382227	0.0493425	0	0	0	0.0229236	0.0147273	0	0.0182976	0.11716	0	0.561713	0.826634
High288	0	0.00805503	0.00207321	0.0192562	0.0679957	0	0.0535566	0	0	0.215804	0.0319637	0	0.333149	0.0230784	0	0.00336642	0	0.00997298	0.000338694	0	0	0.23139	0	0.551163	0.836774
High289	0	0.0398461	0	0	0.141118	0	0.0472037	0	0.023385	0.197189	0.0211624	0	0.293459	0.0942159	0	0	0	0.00843726	0.00393998	0	0.00920668	0.120837	0	0.528652	0.848031
Control290	0.0519343	0	0	0.0813558	0.0606812	0.0163561	0.0656209	0	0	0.422828	0.00698389	0	0.15139	0.0201886	0	0	0	0.00057273	0.0108853	0	0.0186142	0.0925893	0	0.459871	0.8983
High291	0	0.022432	0	0.0438199	0.0294347	0	0.036593	0	0.00447953	0.0823439	0.144402	0	0.400158	0.10773	0	0	0	0	0.0194899	0	0.00956467	0.0995522	0	0.581123	0.813265
Low292	0	0.0512205	0	0.0346777	0.110365	0	0.0580401	0	0.032442	0.150498	0.00434267	0	0.317324	0.0855661	0.00269531	0	0	0.00875864	0.0141557	0	0.0262496	0.103664	0	0.617912	0.793914
High293	0	0.0023073	0	0.00538523	0.0442208	0	0.0613626	0	0	0.347028	0.043785	0	0.279309	0.0269414	0	0	0	0.00106642	0.000892538	0	0	0.187702	0	0.553832	0.835513
Low294	0.0263302	0	0	0	0.0335486	0	0.0538957	0	0	0.338615	0.0320099	0	0.400349	0.0171838	0	0	0	0.00807216	0.0159138	0	0.00201501	0.0720667	0	0.588248	0.807982
High295	0	0.0198782	0	0	0.0698011	0	0.0776189	0	0	0.111295	0.100894	0	0.328597	0.0995648	0	0	0	0.00632895	0.00495482	0	0.0243634	0.156705	0	0.466482	0.887914
Low296	0	0	0	0.017182	0.0800382	0	0.045334	0	0	0.155662	0.0259432	0	0.451777	0.0153865	0	0	0	0.0106961	0.0214497	0	0.00150089	0.17503	0	0.588037	0.80862
High297	0	0.0204603	0	0	0.0960654	0	0.0430873	0	0	0.0923828	0.0659158	0	0.301594	0.0267592	0	0	0	0.016897	0.0138515	0	0	0.322986	0	0.537882	0.850478
Low298	0	0	0	0.00917489	0.0840415	0	0.0431241	0	0	0.199984	0.0387868	0	0.309262	0.0180082	0	0	0	0.0135504	0.00944309	0	0	0.274625	0	0.571752	0.82291
Low299	0	0.0491959	0	0	0.176781	0	0.0657978	0	0.0181841	0.272785	0	0	0.244945	0.0553802	0	0	0	0.0112334	0.0396935	0	0.0196586	0.0463449	0	0.541656	0.841398
High300	0	0	0	0.130897	0	0	0.0526866	0	0	0.243847	0.0430826	0	0.275394	0.0443046	0	0	0	0.00793607	0.0159804	0	0.0151218	0.17075	0	0.598037	0.801066
Low301	0	0.019737	0	0	0.095929	0	0.0685302	0	0	0.151655	0.049823	0	0.313664	0.0654465	0	0.0112093	0	0	0.0108229	0	0	0.213183	0	0.554281	0.832018
Control302	0.00997965	0	0.007121	0.0306721	0.108737	0	0.112001	0	0	0.380891	0.00970155	0	0.148204	0.00214305	0.00496891	0.0202958	0.00949471	0.00780636	0.0529803	0	0.0312915	0.0637113	0	0.515625	0.856391
Low303	0	0.0113023	0	0.0882328	0.063167	0	0.0342957	0	0.00854936	0.0676795	0.083972	0	0.395725	0.0858072	0	0	0	0	0.0180023	0	0.0130472	0.130219	0	0.56108	0.826949
High304	0	0.0181456	0	0.128794	0.0214147	0	0.0459082	0	0.0021322	0.108608	0.0488765	0	0.485779	0.0464547	0	0	0	0	0.0177392	0	0.0139671	0.0621796	0	0.602423	0.79811
Low305	0	0.00663163	0	0.148226	0.0466291	0	0.0344273	0	0.000280468	0.1764	0.0615812	0	0.417586	0.0405419	0	0	0	0.0105689	0.013662	0	0.0413643	0.00210106	0	0.577446	0.816115
High306	0.00508941	0	0	0.105149	0.0146877	0	0.0518142	0	0	0.366566	0.0672216	0	0.268068	0.0200222	0.000421802	0	0	0.00975664	0.0243839	0	0.0555114	0.0113083	0	0.5745	0.818282
Low307	0.00504202	0	0	0.0379346	0.0318196	0	0.05427	0	0	0.406539	0.0361749	0	0.351534	0.0217136	0	0	0	0.00670621	0	0	0	0.0482666	0	0.551663	0.836538
High308	0.00690602	0	0	0.0583623	0.0114061	0	0.0758417	0	0	0.31227	0.0623647	0	0.298536	0.011727	0	0	0	0.0245058	0.0202995	0	0	0.117782	0	0.550444	0.835384
Low309	0.0123019	0	0	0	0.0543263	0.0417554	0.0415407	0	0	0.222399	0.0308365	0	0.411855	0.0242938	0	0	0	0	0.0166896	0	0	0.144002	0	0.604154	0.796151
High310	0.00190219	0	0	0	0.0712605	0.0417157	0.0489253	0	0	0.360046	0.0651869	0	0.294841	0.0274062	0	0	0	0	0.0204776	0	0.0125751	0.055664	0	0.551885	0.834043
High311	0	0.00554086	0	0	0.0644323	0	0.0466107	0	0	0.175421	0.127929	0	0.37851	0.0229614	0	0	0	0.00125	0.00165399	0	0.0022566	0.173433	0	0.526401	0.854397
High312	0.00547976	0	0	0.0492608	0	0.0498459	0.0543819	0	0	0.403369	0	0	0.216351	0.0432341	0	0	0	0	0.0214003	0	0	0.156677	0	0.55624	0.832341
Low313	0.0058091	0	0	0.135395	0	0	0.0508129	0	0	0.259411	0.0276271	0	0.315684	0.0552643	0	0	0	0.00445656	0.0338086	0	0	0.111732	0	0.602338	0.798134
Control314	0.00808972	0	0	0.121001	0.0107926	0	0.0256669	0	0	0.323187	0.0310889	0	0.369807	0.0619036	0	0	0	0.00698442	0.0218318	0	0	0.0196472	0	0.588654	0.807604
High315	0.00564909	0	0	0.0116766	0.0433257	0.050207	0.0573941	0	0	0.26588	0.0300452	0	0.44741	0.0215702	0	0	0	0	0.00655754	0	0	0.0602844	0	0.647826	0.763315
Low316	0	0	0	0.112121	0.0102537	0	0.0663216	0.00165238	0	0.284304	0.0398938	0	0.389107	0.0189607	0	0	0	0.000912542	0.0152963	0	0	0.061177	0	0.575636	0.817151
High317	0.0130427	0	0	0.167521	0	0	0.0472348	0	0	0.250843	0.0976949	0	0.297899	0.0435227	0	0	0	0.00250828	0.0208291	0	0	0.0589051	0	0.586797	0.80905
Low318	0	0	0	0.0877299	0.0559201	0	0.0589877	0	0	0.248094	0.0688898	0	0.291858	0.0642699	0	0	0	0	0.00492363	0	0	0.119327	0	0.582143	0.812403
High319	0.0369938	0	0	0.0044646	0.0444059	0.0287167	0.0708353	0	0	0.392498	0.0224357	0	0.238224	0.0520932	0	0	0	0.00159885	0.00332002	0	0	0.104414	0	0.525869	0.851898
Low320	0.0406362	0	0	0	0.0780154	0.0313115	0.0410712	0	0	0.371399	0.0600205	0	0.239378	0.0523098	0	0	0	0.00574042	0.016899	0	0	0.0632186	0	0.534077	0.845754
High321	0.0139094	0	0	0.171639	0	0	0.0383272	0	0.00159579	0.126542	0.0646783	0	0.282058	0.0193103	0	0	0	0.0132079	0.0298369	0	0.0148404	0.224055	0	0.547632	0.837523
Low322	0	0.0821548	0	0.00121083	0.103636	0	0.0389862	0	0	0.211907	0.0351144	0	0.308779	0.0599123	0.00131204	0.0107994	0	0.0105973	0.0496457	0	0.0110447	0.0749009	0	0.584286	0.815451
High323	0	0.0206308	0	0	0.15174	0	0.0719554	0	0.0238863	0.227058	0	0	0.293245	0	0.00196339	0	0.00932571	0.00694865	0.0323336	0	0	0.160913	0	0.538889	0.84158
Low324	0.0272856	0	0	0	0.102374	0	0.074965	0	0	0.2764	0.0305124	0	0.400755	0.0041269	0	0	0	0.0153359	0.0197187	0	0	0.0485274	0	0.512643	0.858957
High325	0	0.00952367	0	0.0112944	0.128134	0	0.0836494	0	0	0.275264	0.0246366	0	0.303316	0.0266603	0	0	0	0.0155741	0.0102064	0	0	0.111741	0	0.556018	0.830374
Low326	0.0523532	0	0.00751945	0.0138548	0.0911886	0	0.0650083	0	0	0.284199	0	0	0.340049	0.0083776	0	0.000966144	0	0.0125682	0.0397521	0	0	0.0841641	0	0.560327	0.827779
High327	0	0.0147964	0	0	0.104445	0	0.0944622	0	0	0.283653	0	0	0.271827	0.0498461	0	0	0	0.013638	0.0155703	0	0	0.151761	0	0.562407	0.826167
Low328	0.00789482	0	0	0.0233282	0.0384824	0	0.0630021	0	0	0.286062	0.0496158	0	0.278678	0.0349139	0	0	0	0.00219454	0.0138773	0	0	0.201951	0	0.575063	0.818447
Low329	0	0.00760164	0	0.0893567	0.0659214	0	0.0428599	0	0	0.18853	0.062633	0	0.312451	0.0355218	0	0	0	0	0.0444032	0	0	0.150721	0	0.498885	0.868374
High330	0	0.00775064	0	0	0.132695	0.00594167	0.0686796	0	0	0.296756	0.00967761	0	0.281867	0.0041393	0	0	0	0.00187569	0.00861312	0	0	0.182005	0	0.553208	0.833169
High331	0.00505631	0	0	0.149133	0.0346293	0	0.0662717	0	0	0.205172	0.0475001	0	0.278981	0.037384	0	0	0	0.0216534	0.0411206	0	0	0.113098	0	0.577177	0.816567
Low332	0	0.00670775	0	0	0.173468	0	0.0735336	0	0	0.283232	0.0379452	0	0.238065	0.0378661	0.0013244	0	0	0.0128284	0.00787868	0	0	0.127152	0	0.541342	0.84006
High333	0.0105914	0	0	0.126467	0	0.0110563	0.0377808	0	0	0.250757	0	0	0.428729	0.0440062	0	0	0	0.000208754	0.0233589	0	0	0.0670446	0	0.614097	0.789063
Low334	0.00759352	0	0	0.12599	0.0189303	0	0.0538893	0	0	0.200836	0.0430896	0	0.346547	0.0487583	0	0	0	0	0.0100789	0	0.0408113	0.103475	0	0.611687	0.791898
Low335	0	0.0324623	0	0.113817	0.123989	0	0.0333843	0	0	0.187663	0	0	0.327293	0.048121	0	0	0	0.0086719	0.0203674	0	0	0.104231	0	0.575276	0.818155
High336	0.0089375	0	0	0.0244532	0.143501	0	0.0633884	0	0.0578395	0.144514	0.0678751	0	0.293593	0.091718	2.26536e-05	0	0	0.011222	0.0125698	0	0.0239437	0.0564223	0	0.560225	0.830401
Low337	0	0.0185027	0	0.00871082	0.0957116	0	0.0456602	0	0	0.268783	0.0223666	0	0.346971	0.119722	0	0	0	0.00756218	0.0221071	0	0	0.0439026	0	0.571835	0.82054
Control338	0	0.0100207	0	0.0844967	0.0224082	0	0.0213008	0	0	0.32106	0.0443492	0	0.247046	0.023399	0	0	0	0.00210823	0.0298735	0	0	0.193937	0	0.580555	0.81508
High339	0	0.0166471	0.0356425	0	0.119121	0	0.0815089	0	0.0206536	0.302677	0.0581013	0	0.198356	0.0382562	0	0	0	0.014285	0	0.00577129	0.00729067	0.10169	0	0.474677	0.881406
Low340	0	0.0174443	0	0.0203681	0.143148	0	0.0665914	0	0	0.326447	0	0	0.317135	0.0243926	0.00256966	0	0	0.0164265	0.0159242	0	0.0128916	0.0366618	0	0.583518	0.812307
Low341	0.00230137	0	0	0	0.0282494	0.00779354	0.0628111	0	0	0.307495	0.081532	0	0.345207	0.0309784	0	0	0	0.00780355	0.0207055	0	0	0.105124	0	0.570541	0.821104
High342	0	0.00647588	0	0.101146	0.0448199	0	0.0557046	0	0	0.215334	0.037433	0	0.237667	0.0470584	0	0	0	0.000349475	0.0290935	0	0	0.224918	0	0.550364	0.835402
Low343	0	0.00770288	0	0	0.0692958	0	0.00956432	0	0	0.151605	0.0752315	0	0.429462	0.0526674	0	0	0	0	0.0225898	0	0	0.181881	0	0.608907	0.792697
High344	0	0.00277256	0	0	0.0689125	0	0.0183049	0	0	0.160748	0.0815282	0	0.331173	0.0433565	0	0	0	0.000357296	0.0288545	0	0	0.263993	0	0.584558	0.812941
High345	0	0	0	0	0.0589264	0	0.0714174	0	0	0.154157	0.149743	0	0.406954	0.0110156	0	0	0	0.0162281	0.0124536	0	0.000129955	0.118975	0	0.591596	0.805494
Low346	0.0387841	0	0	0.00699634	0.0865638	0	0.0767023	0	0	0.287989	0.0487129	0	0.308164	0.0232924	0	0	0	0.00655977	0.00935912	0	0	0.106876	0	0.565624	0.823903
High347	0	0.0772428	0	0.0456893	0.176551	0	0.0241592	0	0.00288434	0.343279	0	0	0.177373	0.037854	0.0019897	0	0	0.00312102	0.0304445	0	0.0295962	0.0498163	0	0.510133	0.859507
High348	0	0.0592057	0	0	0.140299	0	0.0475618	0	0.0227814	0.21215	0.00085528	0	0.331483	0.0348237	0.00320289	0.0123993	0	0.012696	0.0434141	0	0.00855608	0.0705727	0	0.549338	0.83638
Low349	0.0335533	0	0	0	0.0574559	0.0141475	0.0918093	0	0	0.375519	0	0	0.265762	0.0390583	0	0	0	0.00600136	0.00956929	0	0	0.107124	0	0.510928	0.860839
Control350	0	0.0291945	0	0.0904671	0.0283854	0.00170641	0.0118695	0	0.00638953	0.0961644	0.102675	0	0.325229	0.100418	0	0	0	0.00968954	0.0359108	0	0	0.161901	0	0.565015	0.824379
Low351	0	0.00192588	0	0.10777	0.0523363	0.157966	0.00763444	0	0	0.112687	0	0	0.344817	0.0163403	0	0	0	0.00610057	0.0371821	0	0	0.15524	0	0.569991	0.820931
High352	0.0321118	0	0	0.0258069	0.0642339	0.10305	0.0546726	0	0	0.305933	0.0196655	0	0.268839	0.0287203	0	0	0	0.00345065	0.00298591	0	0	0.0905312	0	0.565989	0.823664
High353	0.0054903	0	0	0.145946	0.029807	0.0461619	0.0434429	0	0	0.225237	0.00787109	0	0.337998	0.0562519	0	0	0	0.00227436	0.0132676	0	0	0.0862522	0	0.585425	0.810413
Low354	0.0085114	0	0	0.0220712	0.0486914	0.117387	0.0396496	0	0	0.246597	0	0	0.39848	0.028715	0	0	0	0.0181288	0.0193855	0	0	0.0523828	0	0.603817	0.798248
Low355	0.027465	0	0	0.00861493	0.0773335	0	0.0646203	0	0	0.306113	0.141187	0	0.250688	0.029534	0	0	0	0.00406726	0.00676986	0	0	0.0836072	0	0.556933	0.831034
High356	0	0.01585	0	0	0.162158	0	0.0839026	0	0	0.320543	0.0280504	0	0.25745	0.0390004	0	0	0	0.0075017	0	0	0.00423126	0.0813123	0	0.593778	0.804956
Low357	0	0.0300162	0.0070358	0.0710595	0.165135	0	0.0596227	0	0.0292501	0.242644	0	0.0131397	0.252959	0.00388687	0.00111915	0.003481	0	0.0102928	0.0773796	0	0.0220585	0.0109205	0	0.511346	0.858724
Low358	0	0.0139666	0	0.13164	0	0	0.0605708	0	0	0.317792	0.0694671	0	0.233035	0.0697108	0	0	0	0	0.0307838	0	0.00160029	0.0714337	0	0.528477	0.850166
High359	0	0.0435304	0.0234786	0	0.170434	0	0.0707435	0	0	0.202746	0.010917	0	0.324683	0.010055	0.000654771	0	0	0.0104841	0.0504253	0	0.0103362	0.0715131	0	0.401104	0.919848
Low360	0	0.00939386	0	0.010828	0.0578194	0	0.0228018	0	0	0.182098	0	0	0.449987	0	0	0	0	0.0130829	0.058806	0	0.0139358	0.181248	0	0.58735	0.809334
High361	0.013511	0	0.00837554	0.0608158	0.0466006	0.0464444	0.0296498	0	0	0.267262	0.0258771	0	0.312254	0.02066	0	0	0	0.0146801	0.0325964	0	0.0200117	0.101262	0	0.547597	0.835998
Control362	0.0207334	0	0	0.00806265	0.0672314	0.0150794	0.0453789	0	0	0.285333	0.0327744	0	0.367346	0.0230427	0	0	0	0.00881338	0.00142653	0	0	0.124778	0	0.623129	0.782077
