# Supplementary material for: Identification of Immune-Related Hub Genes in Thymoma: Defects in CD247 and Characteristics of Paraneoplastic Syndrome
Source: Front Genet. 2022 Jun 14;13:895587. doi: 10.3389/fgene.2022.895587 (PMC9237438; doi:10.3389/fgene.2022.895587)
Supplement: Supplementary file 2 [file Table3.XLSX]

## Sheet: Sheet2
source	target	weight	direction	fromAltName	toAltName
LEF1	GATA3	0.433123	undirected	NA	NA
CD1E	GATA3	0.431732	undirected	NA	NA
CD1E	CD1B	0.431145	undirected	NA	NA
CD1E	CD1A	0.430307	undirected	NA	NA
LEF1	SH2D1A	0.429306	undirected	NA	NA
CD1E	SH2D1A	0.429305	undirected	NA	NA
LEF1	CD8A	0.42848	undirected	NA	NA
CD38	LEF1	0.425141	undirected	NA	NA
CD1E	CD8A	0.424975	undirected	NA	NA
LEF1	CD4	0.424962	undirected	NA	NA
CD1E	LEF1	0.4249	undirected	NA	NA
APBB1IP	CD1E	0.42474	undirected	NA	NA
APBB1IP	LEF1	0.424523	undirected	NA	NA
CD1E	RORC	0.423893	undirected	NA	NA
CD1E	GRAP2	0.423783	undirected	NA	NA
CD1E	CD4	0.423439	undirected	NA	NA
LEF1	RORC	0.423288	undirected	NA	NA
CD1C	LEF1	0.422958	undirected	NA	NA
RHOH	CD4	0.422542	undirected	NA	NA
RHOH	RORC	0.422276	undirected	NA	NA
CD1E	CD1D	0.421735	undirected	NA	NA
CD1B	LEF1	0.421676	undirected	NA	NA
RHOH	GATA3	0.4215	undirected	NA	NA
CD1E	DNTT	0.420829	undirected	NA	NA
RHOH	GRAP2	0.420818	undirected	NA	NA
RHOH	CD8A	0.420783	undirected	NA	NA
CD1D	LEF1	0.420494	undirected	NA	NA
CD1E	TCF7	0.42043	undirected	NA	NA
LEF1	GRAP2	0.419993	undirected	NA	NA
CD1E	CD38	0.419463	undirected	NA	NA
CD1A	LEF1	0.419233	undirected	NA	NA
CD1E	RHOH	0.417896	undirected	NA	NA
CD1B	RHOH	0.417551	undirected	NA	NA
LEF1	TCF7	0.416707	undirected	NA	NA
RHOH	SH2D1A	0.416502	undirected	NA	NA
LEF1	HDAC7	0.415766	undirected	NA	NA
APBB1IP	RHOH	0.415443	undirected	NA	NA
CD1E	BCL2L1	0.415364	undirected	NA	NA
APBB1IP	GATA3	0.415187	undirected	NA	NA
CD1E	CD1C	0.414983	undirected	NA	NA
CD1B	CD1A	0.414732	undirected	NA	NA
CD1A	RHOH	0.414335	undirected	NA	NA
APBB1IP	CD8A	0.413915	undirected	NA	NA
MYB	CD1E	0.412556	undirected	NA	NA
LEF1	CCR9	0.412509	undirected	NA	NA
LEF1	RHOH	0.41192	undirected	NA	NA
APBB1IP	CD1A	0.411852	undirected	NA	NA
APBB1IP	CD4	0.411531	undirected	NA	NA
RHOH	TCF7	0.411494	undirected	NA	NA
APBB1IP	RORC	0.41027	undirected	NA	NA
APBB1IP	SH2D1A	0.41013	undirected	NA	NA
APBB1IP	CD1C	0.409532	undirected	NA	NA
CD1E	E2F2	0.409507	undirected	NA	NA
APBB1IP	CD1D	0.409456	undirected	NA	NA
LEF1	PRKCQ	0.409142	undirected	NA	NA
CD38	RHOH	0.409117	undirected	NA	NA
RHOH	BCL2L1	0.408477	undirected	NA	NA
CD1E	PRKCQ	0.408001	undirected	NA	NA
CD1E	HDAC7	0.407619	undirected	NA	NA
GATA3	SH2D1A	0.407407	undirected	NA	NA
APBB1IP	CD1B	0.407133	undirected	NA	NA
CD1D	RHOH	0.406639	undirected	NA	NA
CD1C	RHOH	0.406638	undirected	NA	NA
CD1A	TCF7	0.406308	undirected	NA	NA
RHOH	HDAC7	0.404933	undirected	NA	NA
APBB1IP	GRAP2	0.404536	undirected	NA	NA
DNTT	RHOH	0.404308	undirected	NA	NA
CD1B	GATA3	0.404203	undirected	NA	NA
CD1A	SH2D1A	0.404118	undirected	NA	NA
CD1B	DNTT	0.403949	undirected	NA	NA
LEF1	CAMK4	0.403914	undirected	NA	NA
RHOH	CCR9	0.403827	undirected	NA	NA
CD1D	CD1B	0.403547	undirected	NA	NA
RHOH	LCK	0.403524	undirected	NA	NA
CD38	CAMK4	0.403206	undirected	NA	NA
CD1E	CCR9	0.402914	undirected	NA	NA
APBB1IP	CD38	0.402825	undirected	NA	NA
CD1D	TCF7	0.402631	undirected	NA	NA
RORC	CD3E	0.402368	undirected	NA	NA
CCND3	CD3E	0.402186	undirected	NA	NA
CD1E	CD3G	0.401992	undirected	NA	NA
CD1B	BCL2L1	0.40187	undirected	NA	NA
RHOH	PRKCQ	0.401674	undirected	NA	NA
CD1D	SH2D1A	0.40162	undirected	NA	NA
DNTT	LEF1	0.4016	undirected	NA	NA
MYB	LEF1	0.401491	undirected	NA	NA
CCR9	CAMK4	0.401484	undirected	NA	NA
APBB1IP	TCF7	0.401249	undirected	NA	NA
RHOH	CD8B	0.400772	undirected	NA	NA
CD1E	LCK	0.400751	undirected	NA	NA
LEF1	CD3G	0.40048	undirected	NA	NA
CD1B	SH2D1A	0.400461	undirected	NA	NA
CD1C	SH2D1A	0.400459	undirected	NA	NA
CD1A	CD3E	0.400341	undirected	NA	NA
CD1E	CCNB1	0.400289	undirected	NA	NA
RHOH	CD247	0.400123	undirected	NA	NA
RHOH	E2F2	0.399947	undirected	NA	NA
CAMK4	GATA3	0.398493	undirected	NA	NA
CD1E	CD8B	0.398423	undirected	NA	NA
CD1B	TCF7	0.398395	undirected	NA	NA
CD1E	CCND3	0.398187	undirected	NA	NA
RORC	SH2D1A	0.397991	undirected	NA	NA
APBB1IP	HDAC7	0.397681	undirected	NA	NA
RHOH	CCND3	0.397412	undirected	NA	NA
MYB	RHOH	0.397152	undirected	NA	NA
RHOH	CD3G	0.397088	undirected	NA	NA
RORC	CD4	0.396784	undirected	NA	NA
CD38	SH2D1A	0.396637	undirected	NA	NA
CD1E	CCNA2	0.396528	undirected	NA	NA
CAMK4	SH2D1A	0.396424	undirected	NA	NA
CD1B	RORC	0.396288	undirected	NA	NA
CD1C	TCF7	0.395991	undirected	NA	NA
CD1B	CD8A	0.395838	undirected	NA	NA
CD1B	CD4	0.395768	undirected	NA	NA
LEF1	BCL2L1	0.395718	undirected	NA	NA
TCF7	GATA3	0.394712	undirected	NA	NA
RHOH	CD3E	0.394623	undirected	NA	NA
TCF7	RORC	0.394219	undirected	NA	NA
CD1B	GRAP2	0.394032	undirected	NA	NA
APBB1IP	BCL2L1	0.393983	undirected	NA	NA
CAMK4	CD8A	0.393966	undirected	NA	NA
CD1C	CD1B	0.393774	undirected	NA	NA
CD1E	CCNB2	0.393725	undirected	NA	NA
TCF7	SH2D1A	0.393474	undirected	NA	NA
LEF1	E2F2	0.393273	undirected	NA	NA
CD1E	CD247	0.39325	undirected	NA	NA
TCF7	BCL2L1	0.39287	undirected	NA	NA
CD1B	E2F2	0.392803	undirected	NA	NA
APBB1IP	CAMK4	0.391985	undirected	NA	NA
CD1E	CAMK4	0.391749	undirected	NA	NA
CD1C	CD4	0.391726	undirected	NA	NA
APBB1IP	CCR9	0.391711	undirected	NA	NA
CD1E	CD3E	0.39081	undirected	NA	NA
CD1C	CD3E	0.39075	undirected	NA	NA
CD1D	CD3E	0.390517	undirected	NA	NA
APBB1IP	DNTT	0.389926	undirected	NA	NA
TCF7	CD4	0.389905	undirected	NA	NA
CAMK4	CD4	0.389532	undirected	NA	NA
MYB	CD1B	0.389194	undirected	NA	NA
TCF7	CD8A	0.388997	undirected	NA	NA
CAMK4	PRKCQ	0.388283	undirected	NA	NA
LEF1	CCNA2	0.388173	undirected	NA	NA
APBB1IP	PRKCQ	0.388128	undirected	NA	NA
DNTT	TCF7	0.387971	undirected	NA	NA
HDAC7	SH2D1A	0.387127	undirected	NA	NA
CD1E	CDK1	0.387009	undirected	NA	NA
CD1B	CD38	0.386608	undirected	NA	NA
CCR9	PRKCQ	0.386338	undirected	NA	NA
CAMK4	HDAC7	0.386277	undirected	NA	NA
CAMK4	PRKCB	0.386142	undirected	NA	NA
LEF1	CCND3	0.386001	undirected	NA	NA
CAMK4	GRAP2	0.385922	undirected	NA	NA
RHOH	PRKCG	0.385761	undirected	NA	NA
DNTT	SH2D1A	0.385593	undirected	NA	NA
CAMK4	RAG2	0.385525	undirected	NA	NA
LEF1	RAG2	0.385307	undirected	NA	NA
RORC	PRKCQ	0.385219	undirected	NA	NA
GATA3	PRKCQ	0.385136	undirected	NA	NA
CD38	PRKCQ	0.38493	undirected	NA	NA
CD1D	CD4	0.384855	undirected	NA	NA
TCF7	GRAP2	0.384821	undirected	NA	NA
CD1B	CCND3	0.384661	undirected	NA	NA
RHOH	CAMK4	0.384576	undirected	NA	NA
CD1B	CD8B	0.384486	undirected	NA	NA
CAMK4	RORC	0.384426	undirected	NA	NA
LEF1	LCK	0.384063	undirected	NA	NA
APBB1IP	E2F2	0.383922	undirected	NA	NA
CAMK4	CD3G	0.383882	undirected	NA	NA
LEF1	PRKCB	0.38377	undirected	NA	NA
CD1B	LCK	0.383617	undirected	NA	NA
TCF7	CCND3	0.383413	undirected	NA	NA
CCND3	LCK	0.383371	undirected	NA	NA
LEF1	CD3E	0.383096	undirected	NA	NA
TCF7	CD3E	0.383068	undirected	NA	NA
LEF1	CD247	0.3829	undirected	NA	NA
LEF1	PRKCG	0.382875	undirected	NA	NA
APBB1IP	CD8B	0.382803	undirected	NA	NA
CD1A	CD4	0.382592	undirected	NA	NA
TCF7	CD8B	0.382505	undirected	NA	NA
CD38	GATA3	0.382147	undirected	NA	NA
MYB	APBB1IP	0.382146	undirected	NA	NA
GATA3	CD4	0.38213	undirected	NA	NA
E2F2	TCF7	0.381888	undirected	NA	NA
CD1B	CCNB1	0.381727	undirected	NA	NA
LEF1	CD8B	0.381653	undirected	NA	NA
APBB1IP	CD3G	0.381124	undirected	NA	NA
E2F2	CD3E	0.380923	undirected	NA	NA
LEF1	CCNB1	0.380663	undirected	NA	NA
HDAC7	CD4	0.380578	undirected	NA	NA
APBB1IP	CCND3	0.380577	undirected	NA	NA
CD1B	CAMK4	0.380481	undirected	NA	NA
CCR9	SH2D1A	0.380326	undirected	NA	NA
E2F2	BCL2L1	0.380178	undirected	NA	NA
APBB1IP	LCK	0.380013	undirected	NA	NA
CAMK4	RASGRP1	0.379893	undirected	NA	NA
LEF1	RASGRP1	0.379677	undirected	NA	NA
CD1B	PRKCQ	0.379676	undirected	NA	NA
APBB1IP	CD247	0.379325	undirected	NA	NA
MYB	SH2D1A	0.379263	undirected	NA	NA
CD1B	CCNB2	0.379211	undirected	NA	NA
CD1A	LCK	0.378786	undirected	NA	NA
LEF1	CDK1	0.378708	undirected	NA	NA
CD1B	HDAC7	0.378507	undirected	NA	NA
CD38	CD8A	0.378065	undirected	NA	NA
CD1C	CAMK4	0.377929	undirected	NA	NA
CD1E	PRKCG	0.377877	undirected	NA	NA
RHOH	CCNB1	0.377766	undirected	NA	NA
CD1E	PPP2R3C	0.377505	undirected	NA	NA
RORC	LCK	0.377332	undirected	NA	NA
CD1E	IL10RB	0.377055	undirected	NA	NA
DNTT	CD3E	0.376985	undirected	NA	NA
CD1B	CD247	0.376869	undirected	NA	NA
RHOH	GRK6	0.376798	undirected	NA	NA
RHOH	CCNB2	0.376725	undirected	NA	NA
RORC	GRAP2	0.376673	undirected	NA	NA
TCF7	HDAC7	0.376382	undirected	NA	NA
CD1B	CD3E	0.376124	undirected	NA	NA
APBB1IP	CD3E	0.376028	undirected	NA	NA
IL9R	LEF1	0.375984	undirected	NA	NA
TCF7	CD247	0.375583	undirected	NA	NA
E2F2	SH2D1A	0.375205	undirected	NA	NA
CD1A	E2F2	0.37513	undirected	NA	NA
TCF7	LCK	0.37508	undirected	NA	NA
GATA3	CD3E	0.375064	undirected	NA	NA
CD1E	RAG2	0.374973	undirected	NA	NA
CD38	CD4	0.374879	undirected	NA	NA
RHOH	PRKCB	0.37486	undirected	NA	NA
HDAC7	PRKCQ	0.374692	undirected	NA	NA
RHOH	CCNA2	0.374632	undirected	NA	NA
RORC	CD247	0.374528	undirected	NA	NA
LEF1	SPN	0.374515	undirected	NA	NA
CCND3	CD247	0.374323	undirected	NA	NA
DNTT	E2F2	0.374222	undirected	NA	NA
RHOH	ZAP70	0.374183	undirected	NA	NA
CD38	RORC	0.373818	undirected	NA	NA
CD38	TCF7	0.373758	undirected	NA	NA
LEF1	ITGAL	0.373589	undirected	NA	NA
MFNG	CD3E	0.373146	undirected	NA	NA
CAMK4	TCF7	0.372741	undirected	NA	NA
E2F2	LCK	0.372369	undirected	NA	NA
MYB	TCF7	0.371818	undirected	NA	NA
CD1E	CDC25C	0.371381	undirected	NA	NA
CD1E	PRKCB	0.37132	undirected	NA	NA
HDAC7	CD3E	0.371275	undirected	NA	NA
CCR9	CD4	0.371196	undirected	NA	NA
APBB1IP	PRKCG	0.370966	undirected	NA	NA
CD1C	CD38	0.370929	undirected	NA	NA
RHOH	MFNG	0.370803	undirected	NA	NA
CD1A	CD247	0.370719	undirected	NA	NA
CD38	CCR9	0.370459	undirected	NA	NA
IL9R	CAMK4	0.370377	undirected	NA	NA
TCF7	PRKCQ	0.370116	undirected	NA	NA
HSPA1B	HSPA1A	0.369861	undirected	NA	NA
RHOH	PPP2R3C	0.369819	undirected	NA	NA
CAMK4	NFATC3	0.36981	undirected	NA	NA
CD38	GRAP2	0.369764	undirected	NA	NA
CAMK4	SPN	0.369671	undirected	NA	NA
DNTT	LCK	0.369173	undirected	NA	NA
CD38	HDAC7	0.368655	undirected	NA	NA
CCND3	SH2D1A	0.368584	undirected	NA	NA
CD1D	CAMK4	0.368487	undirected	NA	NA
RHOH	ITGAL	0.36834	undirected	NA	NA
CD1B	CD3G	0.367854	undirected	NA	NA
CD1D	CD38	0.367678	undirected	NA	NA
RHOH	IL10RB	0.367372	undirected	NA	NA
CCNB2	E2F2	0.36736	undirected	NA	NA
CD1B	CCNA2	0.367131	undirected	NA	NA
LEF1	ZAP70	0.366973	undirected	NA	NA
APBB1IP	CCNB1	0.366942	undirected	NA	NA
GRK6	CD3E	0.366719	undirected	NA	NA
LEF1	CCNB2	0.366567	undirected	NA	NA
IL9R	CD1E	0.36647	undirected	NA	NA
APBB1IP	CCNA2	0.366271	undirected	NA	NA
E2F2	CD8B	0.365974	undirected	NA	NA
LEF1	IL10RB	0.365799	undirected	NA	NA
E2F2	CCND3	0.365604	undirected	NA	NA
ZNF101	LEF1	0.365368	undirected	NA	NA
MYB	CAMK4	0.364908	undirected	NA	NA
CAMK4	ITGAL	0.364825	undirected	NA	NA
RHOH	CD2	0.36478	undirected	NA	NA
CAMK4	CCNA2	0.36475	undirected	NA	NA
CD1B	CDK1	0.364746	undirected	NA	NA
CCNA2	SH2D1A	0.364668	undirected	NA	NA
MYB	PRKCQ	0.364321	undirected	NA	NA
CD1B	CCR9	0.364168	undirected	NA	NA
CCNB1	SH2D1A	0.364093	undirected	NA	NA
CCND3	CD4	0.363964	undirected	NA	NA
ZNF101	CAMK4	0.363844	undirected	NA	NA
LEF1	GNG2	0.363775	undirected	NA	NA
CD1A	PRKCQ	0.363727	undirected	NA	NA
CD1A	CD38	0.363608	undirected	NA	NA
CAMK4	RAG1	0.363598	undirected	NA	NA
CD1A	CAMK4	0.363406	undirected	NA	NA
CD1C	CD247	0.3634	undirected	NA	NA
IL9R	RHOH	0.362908	undirected	NA	NA
MFNG	LCK	0.362714	undirected	NA	NA
CCNB1	TCF7	0.362483	undirected	NA	NA
CD1E	CHEK1	0.362368	undirected	NA	NA
CCND3	CD8B	0.362286	undirected	NA	NA
CD1C	PRKCQ	0.362105	undirected	NA	NA
CD1D	CD247	0.361983	undirected	NA	NA
CD1E	ZAP70	0.361977	undirected	NA	NA
CCR9	CD3G	0.36197	undirected	NA	NA
LEF1	CXCR4	0.361414	undirected	NA	NA
CD1D	LCK	0.361145	undirected	NA	NA
CCNB2	TCF7	0.361125	undirected	NA	NA
LEF1	PTK2B	0.36108	undirected	NA	NA
DNTT	PRKCQ	0.360981	undirected	NA	NA
LEF1	GRK6	0.360939	undirected	NA	NA
CD1E	SPN	0.360748	undirected	NA	NA
GNG2	CAMK4	0.360466	undirected	NA	NA
CD1E	RASGRP1	0.360388	undirected	NA	NA
TCF7	PRKCG	0.360242	undirected	NA	NA
CD1D	PRKCQ	0.360052	undirected	NA	NA
RHOH	SPN	0.360022	undirected	NA	NA
CD1B	CDC25C	0.359983	undirected	NA	NA
RHOH	VAV1	0.359913	undirected	NA	NA
CD1E	GRK6	0.35945	undirected	NA	NA
APBB1IP	CCNB2	0.359329	undirected	NA	NA
MFNG	CD247	0.359287	undirected	NA	NA
CDK1	SH2D1A	0.359097	undirected	NA	NA
RHOH	RAG2	0.35901	undirected	NA	NA
APBB1IP	PRKCB	0.358827	undirected	NA	NA
CCNB2	LCK	0.358752	undirected	NA	NA
RHOH	CDK1	0.358431	undirected	NA	NA
CCND3	BCL2L1	0.358405	undirected	NA	NA
GATA3	LCK	0.358181	undirected	NA	NA
CD1B	IL10RB	0.357558	undirected	NA	NA
CD1D	E2F2	0.357467	undirected	NA	NA
APBB1IP	IL10RB	0.357387	undirected	NA	NA
RHOH	CDC25C	0.357335	undirected	NA	NA
CCNB1	E2F2	0.357095	undirected	NA	NA
LEF1	PPP2R3C	0.356869	undirected	NA	NA
CCNB2	CD3E	0.356815	undirected	NA	NA
APBB1IP	RAG2	0.356567	undirected	NA	NA
CD1C	CD8A	0.356425	undirected	NA	NA
GATA3	GRAP2	0.356344	undirected	NA	NA
E2F2	RORC	0.356134	undirected	NA	NA
HDAC7	GRAP2	0.356082	undirected	NA	NA
CD38	CD3G	0.355982	undirected	NA	NA
CCNA2	PRKCQ	0.355804	undirected	NA	NA
APBB1IP	CDK1	0.35579	undirected	NA	NA
E2F2	GATA3	0.355542	undirected	NA	NA
APBB1IP	IL9R	0.355508	undirected	NA	NA
CDC25C	CD3E	0.355353	undirected	NA	NA
GATA3	CD3G	0.355272	undirected	NA	NA
CD1C	LCK	0.355215	undirected	NA	NA
E2F2	CD247	0.355161	undirected	NA	NA
LEF1	LAT	0.355059	undirected	NA	NA
CD1E	CD2	0.354977	undirected	NA	NA
RORC	CD8A	0.354654	undirected	NA	NA
E2F2	PRKCQ	0.354629	undirected	NA	NA
RHOH	CXCR4	0.354583	undirected	NA	NA
RHOH	RASGRP1	0.354515	undirected	NA	NA
LEF1	RCAN1	0.354408	undirected	NA	NA
CCR9	GRAP2	0.354361	undirected	NA	NA
FERMT3	CD3E	0.354249	undirected	NA	NA
CD1A	CCND3	0.354121	undirected	NA	NA
CD1A	GRAP2	0.353722	undirected	NA	NA
LEF1	FYN	0.353699	undirected	NA	NA
APBB1IP	ZAP70	0.353614	undirected	NA	NA
APBB1IP	GRK6	0.353592	undirected	NA	NA
CAMK4	PTK2B	0.353556	undirected	NA	NA
MYB	E2F2	0.353523	undirected	NA	NA
RHOH	PTK2B	0.353447	undirected	NA	NA
CD1B	PRKCG	0.353382	undirected	NA	NA
CCNB2	SH2D1A	0.353093	undirected	NA	NA
CD1E	ZNF101	0.35308	undirected	NA	NA
E2F2	CD4	0.352967	undirected	NA	NA
RHOH	RAC2	0.352884	undirected	NA	NA
CCR9	TCF7	0.352748	undirected	NA	NA
LEF1	NFATC3	0.352635	undirected	NA	NA
CD1C	GRAP2	0.352432	undirected	NA	NA
E2F2	GRAP2	0.352373	undirected	NA	NA
CD1E	ITGAL	0.35204	undirected	NA	NA
CDC25C	TCF7	0.351732	undirected	NA	NA
TCF7	ZAP70	0.351638	undirected	NA	NA
CAMK4	ITK	0.351531	undirected	NA	NA
DNTT	CD4	0.351518	undirected	NA	NA
CD1B	PPP2R3C	0.351494	undirected	NA	NA
CAMK4	PRKCG	0.351463	undirected	NA	NA
IL10RB	SH2D1A	0.351411	undirected	NA	NA
CD1B	CHEK1	0.351262	undirected	NA	NA
CDC25C	E2F2	0.35119	undirected	NA	NA
DNTT	CAMK4	0.35097	undirected	NA	NA
LEF1	CDC25C	0.350912	undirected	NA	NA
CD1E	HMGB1	0.350812	undirected	NA	NA
GRK6	LCK	0.350291	undirected	NA	NA
