# Supplementary material for: Identification of Immune-Related Hub Genes in Thymoma: Defects in CD247 and Characteristics of Paraneoplastic Syndrome
Source: Front Genet. 2022 Jun 14;13:895587. doi: 10.3389/fgene.2022.895587 (PMC9237438; doi:10.3389/fgene.2022.895587)
Supplement: Supplementary file 4 [file Table4.XLSX]

## Sheet: 87 core genes_annotation
MyList	Gene ID	Type	Tax ID	Homologene Gene ID	Homologene Gene Tax ID	Gene Symbol	Description	Biological Process (GO)	Kinase Class (UniProt)	Protein Function (Protein Atlas)	Subcellular Location (Protein Atlas)	Drug (DrugBank)	Canonical Pathways_x000D_	Hallmark Gene Sets_x000D_	GO:0042110 T cell activation	WP69 T-cell receptor (TCR) signalin	hsa05170 Human immunodeficiency virus 1	hsa04640 Hematopoietic cell lineage	hsa05340 Primary immunodeficiency	R-HSA-109582 Hemostasis	GO:0002250 adaptive immune response	hsa05166 Human T-cell leukemia virus 1	GO:0002366 leukocyte activation involved	R-HSA-449147 Signaling by Interleukins	WP179 Cell cycle	hsa05200 Pathways in cancer	WP3929 Chemokine signaling pathway	hsa05163 Human cytomegalovirus infectio	GO:0006468 protein phosphorylation	GO:0045058 T cell selection	R-HSA-164952 The role of Nef in HIV-1 repli	WP2583 T cell receptor and co-stimula	M234 PID IL2 STAT5 PATHWAY	M195 PID CMYB PATHWAY
RHOH	399	symbol	H. sapiens	399	H. sapiens	RHOH	ras homolog family member H	GO:0043652 engulfment of apoptotic cell;GO:0016601 Rac protein signal transduction;GO:0045576 mast cell activation		Human disease related genes:Skin diseases:Skin and soft tissue diseases; Predicted intracellular proteins; Cancer-related genes; Disease related genes	Golgi apparatus;Vesicles (Approved)			(M5947)HALLMARK IL2 STAT5 SIGNALING	1	1	0	0	0	0	0	0	0	0	0	0	1	0	0	0	0	0	1	0
LEF1	51176	symbol	H. sapiens	51176	H. sapiens	LEF1	lymphoid enhancer binding factor 1	GO:0061152 trachea submucosa development;GO:0061153 trachea gland development;GO:0097043 histone H3-K56 acetylation		Transcription factors:Other all-alpha-helical DNA-binding domains; Predicted intracellular proteins; Cancer-related genes	Nucleoplasm (Approved)	Etacrynic acid	(M223)PID BETA CATENIN NUC PATHWAY; (M195)PID CMYB PATHWAY; (M5493)WNT SIGNALING	(M5895)HALLMARK WNT BETA CATENIN SIGNALING; (M5902)HALLMARK APOPTOSIS	1	1	0	0	0	0	1	0	1	0	1	1	0	0	0	0	0	0	0	1
CD1E	913	symbol	H. sapiens	913	H. sapiens	CD1E	CD1e molecule	GO:0048006 antigen processing and presentation, endogenous lipid antigen via MHC class Ib;GO:0048003 antigen processing and presentation of lipid antigen via MHC class Ib;GO:0048007 antigen processing and presentation, exogenous lipid antigen via MHC class Ib		Predicted intracellular proteins; CD markers	Golgi apparatus (Supported); Additional: Nucleoli				0	1	0	1	0	0	1	0	0	0	0	0	0	0	0	0	0	0	0	0
PRKCQ	5588	symbol	H. sapiens	5588	H. sapiens	PRKCQ	protein kinase C theta	GO:2000569 regulation of T-helper 2 cell activation;GO:2000570 positive regulation of T-helper 2 cell activation;GO:2000318 positive regulation of T-helper 17 type immune response	AGC Ser/Thr protein kinase family	FDA approved drug targets:Small molecule drugs; Cancer-related genes:Candidate cancer biomarkers; Kinases:AGC Ser/Thr protein kinases; Enzymes; Human disease related genes:Endocrine and metabolic diseases:Diabetes; Predicted intracellular proteins; ENZYME proteins:Transferases	Centriolar satellite (Enhanced)	Staurosporine; Phosphonothreonine; Dexfosfoserine; Fostamatinib	(M60)PID NFAT TFPATHWAY; (M88)PID CD8 TCR PATHWAY; (M113)PID NFAT 3PATHWAY		1	1	0	1	0	1	0	0	0	0	0	0	0	0	1	1	0	0	0	0
APBB1IP	54518	symbol	H. sapiens	54518	H. sapiens	APBB1IP	amyloid beta precursor protein binding family B member 1 interacting protein	GO:0002291 T cell activation via T cell receptor contact with antigen bound to MHC molecule on antigen presenting cell;GO:0002286 T cell activation involved in immune response;GO:0002285 lymphocyte activation involved in immune response		Predicted intracellular proteins	Cytosol;Plasma membrane (Enhanced)				1	0	0	0	0	1	0	0	1	0	0	0	0	0	0	0	0	1	0	0
TCF7	6932	symbol	H. sapiens	6932	H. sapiens	TCF7	transcription factor 7	GO:0002568 somatic diversification of T cell receptor genes;GO:0002681 somatic recombination of T cell receptor gene segments;GO:0033153 T cell receptor V(D)J recombination		Predicted intracellular proteins; Transcription factors:Other all-alpha-helical DNA-binding domains; Cancer-related genes:Mutational cancer driver genes	Nucleoplasm (Enhanced)		(M223)PID BETA CATENIN NUC PATHWAY; (M5493)WNT SIGNALING	(M5895)HALLMARK WNT BETA CATENIN SIGNALING	1	0	0	0	0	0	0	0	0	0	0	1	0	0	0	0	0	0	0	0
CD1B	910	symbol	H. sapiens	910	H. sapiens	CD1B	CD1b molecule	GO:0048006 antigen processing and presentation, endogenous lipid antigen via MHC class Ib;GO:0048003 antigen processing and presentation of lipid antigen via MHC class Ib;GO:0048007 antigen processing and presentation, exogenous lipid antigen via MHC class Ib		CD markers	Golgi apparatus;Vesicles (Approved); Additional: Cytosol				0	1	0	1	0	0	1	0	0	0	0	0	0	0	0	0	0	0	0	0
CD3E	916	symbol	H. sapiens	916	H. sapiens	CD3E	CD3e molecule	GO:0002669 positive regulation of T cell anergy;GO:0002913 positive regulation of lymphocyte anergy;GO:0033634 positive regulation of cell-cell adhesion mediated by integrin		Human disease related genes:Immune system diseases:Primary immunodeficiency; CD markers; Transporters:Accessory Factors Involved in Transport; FDA approved drug targets:Biotech drugs; Disease related genes	Endoplasmic reticulum;Plasma membrane (Supported); Additional: Golgi apparatus	Muromonab; Catumaxomab	(M290)PID IL12 STAT4 PATHWAY; (M196)PID IL23 PATHWAY; (M88)PID CD8 TCR PATHWAY	(M5950)HALLMARK ALLOGRAFT REJECTION	1	1	1	1	1	0	0	1	0	0	0	1	0	0	0	1	0	1	0	0
CAMK4	814	symbol	H. sapiens	814	H. sapiens	CAMK4	calcium/calmodulin dependent protein kinase IV	GO:0043011 myeloid dendritic cell differentiation;GO:0001773 myeloid dendritic cell activation;GO:0033081 regulation of T cell differentiation in thymus	CAMK Ser/Thr protein kinase family	Enzymes; Kinases:CAMK Ser/Thr protein kinases; Predicted intracellular proteins; ENZYME proteins:Transferases	Nucleoli fibrillar center;Nucleoplasm (Supported)	K-00546; 3-({[(3S)-3,4-dihydroxybutyl]oxy}amino)-1H,2'H-2,3'-biindol-2'-one	(M30)PID HDAC CLASSII PATHWAY; (M271)PID PI3K PLC TRK PATHWAY; (M113)PID NFAT 3PATHWAY	(M5923)HALLMARK PI3K AKT MTOR SIGNALING; (M5951)HALLMARK SPERMATOGENESIS	1	1	0	0	0	0	1	0	0	0	0	0	0	0	1	0	0	1	0	1
SH2D1A	4068	symbol	H. sapiens	4068	H. sapiens	SH2D1A	SH2 domain containing 1A	GO:0050860 negative regulation of T cell receptor signaling pathway;GO:0045954 positive regulation of natural killer cell mediated cytotoxicity;GO:0002717 positive regulation of natural killer cell mediated immunity		Human disease related genes:Immune system diseases:Primary immunodeficiency; Predicted intracellular proteins; Disease related genes	Cytosol (Approved)		(M145)PID P53 DOWNSTREAM PATHWAY		0	1	0	1	0	1	1	0	0	0	0	0	0	0	0	0	0	1	0	0
LCK	3932	symbol	H. sapiens	3932	H. sapiens	LCK	LCK proto-oncogene, Src family tyrosine kinase	GO:0034116 positive regulation of heterotypic cell-cell adhesion;GO:0050862 positive regulation of T cell receptor signaling pathway;GO:0034114 regulation of heterotypic cell-cell adhesion	Tyr protein kinase family	Human disease related genes:Immune system diseases:Primary immunodeficiency; FDA approved drug targets:Small molecule drugs; Kinases:Tyr protein kinases; Cancer-related genes; Disease related genes; Enzymes; Predicted intracellular proteins; ENZYME proteins:Transferases	Golgi apparatus (Approved)	Dasatinib; AP-22408; Staurosporine; 1-Tert-Butyl-3-(4-Chloro-Phenyl)-1h-Pyrazolo[3,4-D]Pyrimidin-4-Ylamine; {4-[(2S)-2-Acetamido-3-({(1S)-1-[3-carbamoyl-4-(cyclohexylmethoxy)phenyl]ethyl}amino)-3-oxopropyl]-2-phosphonophenoxy}acetic acid; Phosphoaminophosphonic Acid-Adenylate Ester; 3-(2-AMINOQUINAZOLIN-6-YL)-4-METHYL-N-[3-(TRIFLUOROMETHYL)PHENYL]BENZAMIDE; 2,3-DIPHENYL-N-(2-PIPERAZIN-1-YLETHYL)F…	(M26)PID NFKAPPAB ATYPICAL PATHWAY; (M33)PID GLYPICAN 1PATHWAY; (M76)PID P38 ALPHA BETA PATHWAY	(M5923)HALLMARK PI3K AKT MTOR SIGNALING; (M5948)HALLMARK BILE ACID METABOLISM; (M5921)HALLMARK COMPLEMENT	1	1	0	0	1	1	0	1	0	1	0	0	0	1	1	0	1	1	1	0
CD3G	917	symbol	H. sapiens	917	H. sapiens	CD3G	CD3g molecule	GO:0045059 positive thymic T cell selection;GO:0045061 thymic T cell selection;GO:0043368 positive T cell selection		Human disease related genes:Immune system diseases:Primary immunodeficiency; CD markers; FDA approved drug targets:Biotech drugs; Disease related genes; Predicted intracellular proteins	Cytosol;Plasma membrane (Supported)	Muromonab	(M290)PID IL12 STAT4 PATHWAY; (M88)PID CD8 TCR PATHWAY; (M54)PID IL12 2PATHWAY	(M5950)HALLMARK ALLOGRAFT REJECTION	1	1	1	1	0	0	0	1	0	0	0	1	0	0	0	1	0	0	0	0
E2F2	1870	symbol	H. sapiens	1870	H. sapiens	E2F2	E2F transcription factor 2	GO:1990086 lens fiber cell apoptotic process;GO:1903671 negative regulation of sprouting angiogenesis;GO:1904019 epithelial cell apoptotic process		Transcription factors:Helix-turn-helix domains; Predicted intracellular proteins			(M3686)SA REG CASCADE OF CYCLIN EXPR; (M1529)SA G1 AND S PHASES; (M279)PID RB 1PATHWAY	(M5901)HALLMARK G2M CHECKPOINT; (M5945)HALLMARK HEME METABOLISM	0	0	0	0	0	0	0	1	0	0	1	1	0	1	0	0	0	0	0	0
GRAP2	9402	symbol	H. sapiens	9402	H. sapiens	GRAP2	GRB2 related adaptor protein 2	GO:0007265 Ras protein signal transduction;GO:0007264 small GTPase mediated signal transduction;GO:0007267 cell-cell signaling		Predicted intracellular proteins	Cytosol;Nucleoplasm (Supported); Additional: Plasma membrane		(M190)PID TCR JNK PATHWAY; (M231)PID KIT PATHWAY; (M88)PID CD8 TCR PATHWAY		0	1	0	0	0	1	0	0	0	1	0	0	0	0	0	0	0	1	0	0
CD4	920	symbol	H. sapiens	920	H. sapiens	CD4	CD4 molecule	GO:0035397 helper T cell enhancement of adaptive immune response;GO:0035723 interleukin-15-mediated signaling pathway;GO:0071350 cellular response to interleukin-15		Transporters:Accessory Factors Involved in Transport; FDA approved drug targets:Biotech drugs; Predicted intracellular proteins; CD markers	Plasma membrane (Approved)	Antithymocyte immunoglobulin (rabbit); Clenoliximab; Ibalizumab	(M243)PID ARF 3PATHWAY; (M290)PID IL12 STAT4 PATHWAY; (M196)PID IL23 PATHWAY	(M5950)HALLMARK ALLOGRAFT REJECTION	1	1	1	1	1	0	1	1	0	1	0	0	0	0	0	1	1	0	0	1
CD38	952	symbol	H. sapiens	952	H. sapiens	CD38	CD38 molecule	GO:0014824 artery smooth muscle contraction;GO:0014820 tonic smooth muscle contraction;GO:0014829 vascular associated smooth muscle contraction		CD markers; Cancer-related genes:Candidate cancer biomarkers; ENZYME proteins:Hydrolases; Enzymes; Predicted intracellular proteins; ENZYME proteins:Transferases	Plasma membrane (Supported)	Daratumumab; Isatuximab		(M5897)HALLMARK IL6 JAK STAT3 SIGNALING; (M5902)HALLMARK APOPTOSIS; (M5913)HALLMARK INTERFERON GAMMA RESPONSE	1	1	0	1	0	0	0	0	0	0	0	0	0	0	0	1	0	0	0	0
CD247	919	symbol	H. sapiens	919	H. sapiens	CD247	CD247 molecule	GO:2000010 positive regulation of protein localization to cell surface;GO:2000008 regulation of protein localization to cell surface;GO:0050852 T cell receptor signaling pathway		Human disease related genes:Immune system diseases:Primary immunodeficiency; CD markers; Human disease related genes:Immune system diseases:Allergies and autoimmune diseases; Transporters:Accessory Factors Involved in Transport; Human disease related genes:Skin diseases:Skin and soft tissue diseases; FDA approved drug targets:Biotech drugs; Disease related genes		Muromonab	(M290)PID IL12 STAT4 PATHWAY; (M197)PID HIV NEF PATHWAY; (M88)PID CD8 TCR PATHWAY	(M5950)HALLMARK ALLOGRAFT REJECTION	0	1	1	1	0	1	0	0	0	0	0	0	0	0	0	0	1	0	0	0
MYB	4602	symbol	H. sapiens	4602	H. sapiens	MYB	MYB proto-oncogene, transcription factor	GO:0051574 positive regulation of histone H3-K9 methylation;GO:1901533 negative regulation of hematopoietic progenitor cell differentiation;GO:0045624 positive regulation of T-helper cell differentiation		Transcription factors:Helix-turn-helix domains; Human disease related genes:Cancers:Head and neck cancers; Cancer-related genes:Mutated cancer genes; Cancer-related genes:Mutational cancer driver genes; Predicted intracellular proteins	Nucleoplasm (Supported); Additional: Cytosol		(M143)PID IL2 PI3K PATHWAY; (M288)PID HES HEY PATHWAY; (M28)PID IL4 2PATHWAY	(M5906)HALLMARK ESTROGEN RESPONSE EARLY; (M5907)HALLMARK ESTROGEN RESPONSE LATE	1	1	0	1	0	1	0	0	0	0	1	1	0	0	0	1	0	0	1	1
SPN	6693	symbol	H. sapiens	6693	H. sapiens	SPN	sialophorin	GO:0002296 T-helper 1 cell lineage commitment;GO:0045063 T-helper 1 cell differentiation;GO:0002295 T-helper cell lineage commitment		CD markers	Plasma membrane (Approved)		(M11736)SA MMP CYTOKINE CONNECTION		1	0	0	0	0	1	1	0	1	0	0	0	0	0	0	1	0	0	0	0
CCND3	896	symbol	H. sapiens	896	H. sapiens	CCND3	cyclin D3	GO:0045737 positive regulation of cyclin-dependent protein serine/threonine kinase activity;GO:1904031 positive regulation of cyclin-dependent protein kinase activity;GO:0042098 T cell proliferation		Human disease related genes:Cancers:Cancers of haematopoietic and lymphoid tissues; Predicted intracellular proteins; Cancer-related genes	Nucleoplasm (Supported)		(M234)PID IL2 STAT5 PATHWAY; (M58)PID AR PATHWAY; (M279)PID RB 1PATHWAY	(M5908)HALLMARK ANDROGEN RESPONSE; (M5941)HALLMARK UV RESPONSE UP; (M5947)HALLMARK IL2 STAT5 SIGNALING	1	0	0	0	0	0	0	1	0	0	1	1	0	0	0	0	0	0	1	0
RAC2	5880	symbol	H. sapiens	5880	H. sapiens	RAC2	Rac family small GTPase 2	GO:0071593 lymphocyte aggregation;GO:0060753 regulation of mast cell chemotaxis;GO:0070486 leukocyte aggregation		Human disease related genes:Immune system diseases:Primary immunodeficiency; RAS pathway related proteins; Predicted intracellular proteins; Disease related genes			(M210)PID IL8 CXCR2 PATHWAY	(M5915)HALLMARK APICAL JUNCTION	1	1	1	1	0	1	0	0	1	0	0	1	1	1	0	1	0	1	0	0
ZAP70	7535	symbol	H. sapiens	7535	H. sapiens	ZAP70	zeta chain of T cell receptor associated protein kinase 70	GO:0070489 T cell aggregation;GO:0043366 beta selection;GO:0071593 lymphocyte aggregation	Tyr protein kinase family	Human disease related genes:Immune system diseases:Primary immunodeficiency; Kinases:Tyr protein kinases; Disease related genes; Potential drug targets; Enzymes; RAS pathway related proteins; Predicted intracellular proteins; ENZYME proteins:Transferases		Staurosporine; Fostamatinib	(M141)PID PI3KCI PATHWAY; (M88)PID CD8 TCR PATHWAY; (M34)PID TCR PATHWAY	(M5950)HALLMARK ALLOGRAFT REJECTION	1	1	0	0	1	1	1	0	1	0	0	0	0	0	1	1	0	1	1	0
CD8A	925	symbol	H. sapiens	925	H. sapiens	CD8A	CD8a molecule	GO:0045065 cytotoxic T cell differentiation;GO:0002456 T cell mediated immunity;GO:0019882 antigen processing and presentation		Human disease related genes:Immune system diseases:Primary immunodeficiency; Predicted intracellular proteins; CD markers; Disease related genes	Plasma membrane (Supported)		(M88)PID CD8 TCR PATHWAY; (M54)PID IL12 2PATHWAY; (M272)PID CD8 TCR DOWNSTREAM PATHWAY	(M5950)HALLMARK ALLOGRAFT REJECTION	1	1	0	1	1	0	1	0	1	0	0	0	0	0	0	0	0	1	0	0
GATA3	2625	symbol	H. sapiens	2625	H. sapiens	GATA3	GATA binding protein 3	GO:0001806 type IV hypersensitivity;GO:2000606 regulation of cell proliferation involved in mesonephros development;GO:2000607 negative regulation of cell proliferation involved in mesonephros development		Cancer-related genes:Mutated cancer genes; Cancer-related genes:Candidate cancer biomarkers; Human disease related genes:Immune system diseases:Allergies and autoimmune diseases; Cancer-related genes:Mutational cancer driver genes; Transcription factors:Zinc-coordinating DNA-binding domains; Human disease related genes:Congenital malformations:Other congenital malformations; Disease related genes…	Nucleoplasm (Supported)		(M36)PID IL27 PATHWAY; (M60)PID NFAT TFPATHWAY; (M17)PID NOTCH PATHWAY	(M5916)HALLMARK APICAL SURFACE; (M5921)HALLMARK COMPLEMENT	1	1	0	1	0	1	1	0	1	1	0	0	0	0	0	1	0	1	0	1
CCNA2	890	symbol	H. sapiens	890	H. sapiens	CCNA2	cyclin A2	GO:0071373 cellular response to luteinizing hormone stimulus;GO:0034699 response to luteinizing hormone;GO:1990314 cellular response to insulin-like growth factor stimulus		Predicted intracellular proteins; Cancer-related genes:Candidate cancer biomarkers	Cytosol;Nucleoplasm (Enhanced)	4-(2,4-Dimethyl-Thiazol-5-Yl)-Pyrimidin-2-Ylamine; 6-O-Cyclohexylmethyl Guanine; [4-(2-Amino-4-Methyl-Thiazol-5-Yl)-Pyrimidin-2-Yl]-(3-Nitro-Phenyl)-Amine; 4-(2,4-Dimethyl-1,3-thiazol-5-yl)-N-[4-(trifluoromethyl)phenyl]-2-pyrimidinamine; 4-[(7-OXO-7H-THIAZOLO[5,4-E]INDOL-8-YLMETHYL)-AMINO]-N-PYRIDIN-2-YL-BENZENESULFONAMIDE; N-(3-cyclopropyl-1H-pyrazol-5-yl)-2-(2-naphthyl)acetamide; 2-ANILINO-6-CY…	(M3686)SA REG CASCADE OF CYCLIN EXPR; (M11)PID PRL SIGNALING EVENTS PATHWAY; (M234)PID IL2 STAT5 PATHWAY	(M5901)HALLMARK G2M CHECKPOINT; (M5926)HALLMARK MYC TARGETS V1	0	0	0	0	0	0	0	1	0	0	1	1	0	1	1	0	0	0	1	0
DNTT	1791	symbol	H. sapiens	1791	H. sapiens	DNTT	DNA nucleotidylexotransferase	GO:0006303 double-strand break repair via nonhomologous end joining;GO:0071897 DNA biosynthetic process;GO:0006304 DNA modification		Enzymes; Predicted intracellular proteins; ENZYME proteins:Transferases	Nucleoplasm (Supported); Additional: Cytosol	2',3'-Dideoxyadenosine triphosphate	(M42)PID DNA PK PATHWAY; (M254)PID MYC REPRESS PATHWAY	(M5897)HALLMARK IL6 JAK STAT3 SIGNALING	0	0	0	1	0	0	0	0	0	0	0	0	0	0	0	0	0	0	0	0
HDAC7	51564	symbol	H. sapiens	51564	H. sapiens	HDAC7	histone deacetylase 7	GO:0070932 histone H3 deacetylation;GO:0032703 negative regulation of interleukin-2 production;GO:0090050 positive regulation of cell migration involved in sprouting angiogenesis		Enzymes; ENZYME proteins:Hydrolases; FDA approved drug targets:Small molecule drugs; Predicted intracellular proteins	Cytosol (Supported)	Trichostatin A	(M30)PID HDAC CLASSII PATHWAY; (M151)PID AR TF PATHWAY; (M101)PID HDAC CLASSI PATHWAY		0	0	0	0	0	0	0	0	1	0	0	0	0	0	0	0	0	1	0	0
VAV1	7409	symbol	H. sapiens	7409	H. sapiens	VAV1	vav guanine nucleotide exchange factor 1	GO:0002433 immune response-regulating cell surface receptor signaling pathway involved in phagocytosis;GO:0038096 Fc-gamma receptor signaling pathway involved in phagocytosis;GO:0002431 Fc receptor mediated stimulatory signaling pathway		Predicted intracellular proteins	Cytosol (Approved)		(M17200)SA B CELL RECEPTOR COMPLEXES; (M1315)SIG PIP3 SIGNALING IN B LYMPHOCYTES; (M241)PID RAC1 REG PATHWAY		1	1	0	1	0	1	0	0	1	1	0	0	1	1	0	0	0	1	0	0
RORC	6097	symbol	H. sapiens	6097	H. sapiens	RORC	RAR related orphan receptor C	GO:0072539 T-helper 17 cell differentiation;GO:0072538 T-helper 17 type immune response;GO:0042753 positive regulation of circadian rhythm		Human disease related genes:Immune system diseases:Primary immunodeficiency; Transcription factors:Zinc-coordinating DNA-binding domains; Disease related genes; Nuclear receptors; Predicted intracellular proteins	Nuclear bodies (Supported)				1	1	0	0	0	0	1	0	1	1	0	0	0	0	0	0	0	0	0	0
ITGAL	3683	symbol	H. sapiens	3683	H. sapiens	ITGAL	integrin subunit alpha L	GO:0035683 memory T cell extravasation;GO:0002291 T cell activation via T cell receptor contact with antigen bound to MHC molecule on antigen presenting cell;GO:0072683 T cell extravasation		FDA approved drug targets:Small molecule drugs; CD markers; Transporters:Accessory Factors Involved in Transport; FDA approved drug targets:Biotech drugs; Predicted intracellular proteins		Efalizumab; Antithymocyte immunoglobulin (rabbit); Lovastatin; Simvastatin; Rosuvastatin; 1-Acetyl-4-(4-{4-[(2-Ethoxyphenyl)Thio]-3-Nitrophenyl}Pyridin-2-Yl)Piperazine; LFA703; (S)-2-((S)-3-isobutyl-2,5-dioxo-4-quinolin-3-ylmethyl-[1,4]diazepan-1yl)-N-methyl-3-naphtalen-2-yl-propionamide; 7A-[(4-cyanophenyl)methyl]-6-(3,5-dichlorophenyl)-5-oxo-2,3,5,7A-tetrahydro-1H-pyrrolo[1,2-A]pyrrole-7-carbon…	(M47)PID INTEGRIN CS PATHWAY; (M169)PID INTEGRIN2 PATHWAY; (M222)PID CXCR3 PATHWAY	(M5950)HALLMARK ALLOGRAFT REJECTION	1	1	0	1	0	1	0	1	1	0	0	0	1	0	0	0	0	0	0	0
GNG2	54331	symbol	H. sapiens	54331	H. sapiens	GNG2	G protein subunit gamma 2	GO:0007191 adenylate cyclase-activating dopamine receptor signaling pathway;GO:0071380 cellular response to prostaglandin E stimulus;GO:0071379 cellular response to prostaglandin stimulus		RAS pathway related proteins; Predicted intracellular proteins	Plasma membrane (Approved); Additional: Vesicles	Halothane	(M138)PID THROMBIN PAR4 PATHWAY; (M252)PID IL8 CXCR1 PATHWAY; (M213)PID AR NONGENOMIC PATHWAY	(M5921)HALLMARK COMPLEMENT	0	1	1	0	0	1	0	0	0	0	0	1	1	1	0	0	0	0	0	0
GRK6	2870	symbol	H. sapiens	2870	H. sapiens	GRK6	G protein-coupled receptor kinase 6	GO:0008277 regulation of G protein-coupled receptor signaling pathway;GO:0016055 Wnt signaling pathway;GO:0198738 cell-cell signaling by wnt	AGC Ser/Thr protein kinase family	Enzymes; Kinases:AGC Ser/Thr protein kinases; Predicted intracellular proteins; ENZYME proteins:Transferases	Mitochondria (Approved)		(M124)PID CXCR4 PATHWAY		0	1	0	0	0	0	0	0	0	0	0	0	1	0	1	0	0	0	0	0
FERMT3	83706	symbol	H. sapiens	83706	H. sapiens	FERMT3	FERM domain containing kindlin 3	GO:0033622 integrin activation;GO:0033632 regulation of cell-cell adhesion mediated by integrin;GO:0070527 platelet aggregation		Human disease related genes:Immune system diseases:Primary immunodeficiency; Predicted intracellular proteins; Disease related genes	Vesicles (Approved)				1	0	0	0	0	1	0	0	1	0	0	0	0	0	0	1	0	0	0	0
CD2	914	symbol	H. sapiens	914	H. sapiens	CD2	CD2 molecule	GO:0030887 positive regulation of myeloid dendritic cell activation;GO:0001766 membrane raft polarization;GO:0030885 regulation of myeloid dendritic cell activation		FDA approved drug targets:Biotech drugs; Predicted intracellular proteins; CD markers	Plasma membrane (Supported); Additional: Golgi apparatus;Nucleoplasm	Alefacept; Siplizumab		(M5902)HALLMARK APOPTOSIS; (M5950)HALLMARK ALLOGRAFT REJECTION	1	1	0	1	0	1	0	0	0	0	0	0	0	0	0	0	0	0	0	0
ZNF101	94039	symbol	H. sapiens	94039	H. sapiens	ZNF101	zinc finger protein 101	GO:0006357 regulation of transcription by RNA polymerase II;GO:0006355 regulation of transcription, DNA-templated;GO:1903506 regulation of nucleic acid-templated transcription		Predicted intracellular proteins; Transcription factors:Zinc-coordinating DNA-binding domains					0	0	0	0	0	0	0	0	0	0	0	0	0	0	0	0	0	0	0	0
CCNB1	891	symbol	H. sapiens	891	H. sapiens	CCNB1	cyclin B1	GO:1905448 positive regulation of mitochondrial ATP synthesis coupled electron transport;GO:0051987 positive regulation of attachment of spindle microtubules to kinetochore;GO:1905446 regulation of mitochondrial ATP synthesis coupled electron transport		Transporters:Transporter channels and pores; Predicted intracellular proteins; Cancer-related genes:Candidate cancer biomarkers	Cytosol (Enhanced)		(M176)PID FOXM1 PATHWAY; (M129)PID PLK1 PATHWAY; (M136)PID FOXO PATHWAY		0	1	1	0	0	0	0	0	0	0	1	0	0	0	1	0	0	0	0	1
PRKCB	5579	symbol	H. sapiens	5579	H. sapiens	PRKCB	protein kinase C beta	GO:0035408 histone H3-T6 phosphorylation;GO:0035405 histone-threonine phosphorylation;GO:0007077 mitotic nuclear membrane disassembly	AGC Ser/Thr protein kinase family	FDA approved drug targets:Small molecule drugs; Cancer-related genes:Candidate cancer biomarkers; Transporters:Accessory Factors Involved in Transport; Enzymes; RAS pathway related proteins; Kinases:AGC Ser/Thr protein kinases; Predicted intracellular proteins; ENZYME proteins:Transferases	Nucleoplasm (Supported); Additional: Cytosol	Vitamin E; Phosphorylcolamine; Enzastaurin; Ellagic acid; Cholecystokinin; alpha-Tocopherol succinate; D-alpha-Tocopherol acetate	(M134)PID TCR RAS PATHWAY; (M190)PID TCR JNK PATHWAY; (M226)PID VEGFR1 PATHWAY	(M5923)HALLMARK PI3K AKT MTOR SIGNALING; (M5950)HALLMARK ALLOGRAFT REJECTION	1	1	1	1	0	1	1	0	0	0	1	1	1	1	1	0	0	1	1	0
RASGRP1	10125	symbol	H. sapiens	10125	H. sapiens	RASGRP1	RAS guanyl releasing protein 1	GO:0032825 positive regulation of natural killer cell differentiation;GO:0033089 positive regulation of T cell differentiation in thymus;GO:0032252 secretory granule localization		RAS pathway related proteins; Predicted intracellular proteins; Disease related genes	Cytosol (Supported); Additional: Plasma membrane		(M269)PID RAS PATHWAY; (M88)PID CD8 TCR PATHWAY; (M34)PID TCR PATHWAY	(M5941)HALLMARK UV RESPONSE UP; (M5906)HALLMARK ESTROGEN RESPONSE EARLY; (M5921)HALLMARK COMPLEMENT	1	1	0	1	0	1	0	0	1	0	1	1	0	1	0	0	0	1	0	0
CCNB2	9133	symbol	H. sapiens	9133	H. sapiens	CCNB2	cyclin B2	GO:0008315 G2/MI transition of meiotic cell cycle;GO:0044771 meiotic cell cycle phase transition;GO:0007057 spindle assembly involved in female meiosis I		Transporters:Transporter channels and pores; Predicted intracellular proteins; Cancer-related genes:Candidate cancer biomarkers	Cytosol (Enhanced); Additional: Golgi apparatus		(M176)PID FOXM1 PATHWAY; (M236)PID DELTA NP63 PATHWAY	(M5951)HALLMARK SPERMATOGENESIS; (M5893)HALLMARK MITOTIC SPINDLE; (M5901)HALLMARK G2M CHECKPOINT	1	1	1	0	0	0	0	1	0	0	1	0	0	0	0	0	0	0	0	0
MFNG	4242	symbol	H. sapiens	4242	H. sapiens	MFNG	MFNG O-fucosylpeptide 3-beta-N-acetylglucosaminyltransferase	GO:0002315 marginal zone B cell differentiation;GO:0002313 mature B cell differentiation involved in immune response;GO:0002335 mature B cell differentiation		Enzymes; Predicted intracellular proteins; ENZYME proteins:Transferases	Vesicles (Approved)				1	0	0	0	0	0	0	0	1	0	0	0	0	0	0	0	0	0	0	0
RAG2	5897	symbol	H. sapiens	5897	H. sapiens	RAG2	recombination activating 2	GO:0002358 B cell homeostatic proliferation;GO:0002331 pre-B cell allelic exclusion;GO:0002329 pre-B cell differentiation		Human disease related genes:Immune system diseases:Primary immunodeficiency; Predicted intracellular proteins; Disease related genes	Nucleoplasm (Approved)		(M195)PID CMYB PATHWAY		1	0	0	0	1	0	0	0	1	1	0	0	0	0	0	1	0	0	0	1
BCL2L1	598	symbol	H. sapiens	598	H. sapiens	BCL2L1	BCL2 like 1	GO:0019050 suppression by virus of host apoptotic process;GO:0033668 negative regulation by symbiont of host apoptotic process;GO:0039526 modulation by virus of host apoptotic process		RAS pathway related proteins; Transporters:Transporter channels and pores; Cancer-related genes:Candidate cancer biomarkers	Mitochondria (Approved)	4'-FLUORO-1,1'-BIPHENYL-4-CARBOXYLIC ACID; Isosorbide; Gossypol	(M13096)SA PROGRAMMED CELL DEATH; (M182)PID IL3 PATHWAY; (M234)PID IL2 STAT5 PATHWAY	(M5902)HALLMARK APOPTOSIS; (M5947)HALLMARK IL2 STAT5 SIGNALING	0	1	1	1	0	0	0	1	0	1	1	1	0	0	0	0	0	1	1	0
CCR9	10803	symbol	H. sapiens	10803	H. sapiens	CCR9	C-C motif chemokine receptor 9	GO:0002304 gamma-delta intraepithelial T cell differentiation;GO:0002305 CD8-positive, gamma-delta intraepithelial T cell differentiation;GO:0042492 gamma-delta T cell differentiation		G-protein coupled receptors:GPCRs excl olfactory receptors; Predicted intracellular proteins; CD markers; G-protein coupled receptors:Chemokines and chemotactic factors receptors		Vercirnon			1	0	0	0	0	0	0	0	0	0	0	0	1	0	0	0	0	0	0	0
FYN	2534	symbol	H. sapiens	2534	H. sapiens	FYN	FYN proto-oncogene, Src family tyrosine kinase	GO:0000304 response to singlet oxygen;GO:1905430 cellular response to glycine;GO:0050798 activated T cell proliferation	Tyr protein kinase family	Enzymes; Kinases:Tyr protein kinases; Predicted intracellular proteins; ENZYME proteins:Transferases	Plasma membrane (Enhanced); Additional: Cytosol	Dasatinib; Triglyme; Fostamatinib	(M251)PID SYNDECAN 3 PATHWAY; (M184)PID ECADHERIN KERATINOCYTE PATHWAY; (M33)PID GLYPICAN 1PATHWAY	(M5946)HALLMARK COAGULATION; (M5942)HALLMARK UV RESPONSE DN; (M5921)HALLMARK COMPLEMENT	1	1	0	0	0	1	1	0	1	1	0	0	0	1	1	0	1	1	1	0
PTK2B	2185	symbol	H. sapiens	2185	H. sapiens	PTK2B	protein tyrosine kinase 2 beta	GO:2000537 regulation of B cell chemotaxis;GO:2000538 positive regulation of B cell chemotaxis;GO:0032960 regulation of inositol trisphosphate biosynthetic process	Tyr protein kinase family	FDA approved drug targets:Small molecule drugs; Kinases:Tyr protein kinases; Disease related genes; Enzymes; Predicted intracellular proteins; ENZYME proteins:Transferases	Cytosol;Plasma membrane (Supported)	Leflunomide; Genistein; 4-{[4-{[(1R,2R)-2-(dimethylamino)cyclopentyl]amino}-5-(trifluoromethyl)pyrimidin-2-yl]amino}-N-methylbenzenesulfonamide; Baricitinib; Fostamatinib	(M12771)SA PTEN PATHWAY; (M63)PID AVB3 OPN PATHWAY; (M275)PID ALPHA SYNUCLEIN PATHWAY	(M5908)HALLMARK ANDROGEN RESPONSE	1	1	1	0	0	1	1	0	1	1	1	0	1	1	1	1	0	1	1	1
CHEK1	1111	symbol	H. sapiens	1111	H. sapiens	CHEK1	checkpoint kinase 1	GO:0010767 regulation of transcription from RNA polymerase II promoter in response to UV-induced DNA damage;GO:0035407 histone H3-T11 phosphorylation;GO:0035405 histone-threonine phosphorylation	CAMK Ser/Thr protein kinase family	Cancer-related genes:Candidate cancer biomarkers; Kinases:CAMK Ser/Thr protein kinases; Enzymes; Predicted intracellular proteins; ENZYME proteins:Transferases	Nucleoplasm (Supported); Additional: Vesicles	XL844; Enzastaurin; CHIR-124; N-{5-[4-(4-METHYLPIPERAZIN-1-YL)PHENYL]-1H-PYRROLO[2,3-B]PYRIDIN-3-YL}NICOTINAMIDE; 3-(5-{[4-(AMINOMETHYL)PIPERIDIN-1-YL]METHYL}-1H-INDOL-2-YL)QUINOLIN-2(1H)-ONE; 2,2'-{[9-(HYDROXYIMINO)-9H-FLUORENE-2,7-DIYL]BIS(OXY)}DIACETIC ACID; (2S)-1-AMINO-3-[(5-NITROQUINOLIN-8-YL)AMINO]PROPAN-2-OL; 2-(cyclohexylamino)benzoic acid; 3-(5-{[4-(AMINOMETHYL)PIPERIDIN-1-YL]METHYL}-1H…	(M10154)SA G2 AND M PHASES; (M95)PID CIRCADIAN PATHWAY; (M46)PID ATR PATHWAY	(M5901)HALLMARK G2M CHECKPOINT; (M5925)HALLMARK E2F TARGETS	0	0	1	0	0	0	0	1	0	0	1	0	0	0	1	0	0	1	0	0
CD8B	926	symbol	H. sapiens	926	H. sapiens	CD8B	CD8b molecule	GO:0050852 T cell receptor signaling pathway;GO:0050851 antigen receptor-mediated signaling pathway;GO:0002429 immune response-activating cell surface receptor signaling pathway		Predicted intracellular proteins; CD markers	Plasma membrane (Supported)		(M88)PID CD8 TCR PATHWAY; (M54)PID IL12 2PATHWAY; (M272)PID CD8 TCR DOWNSTREAM PATHWAY	(M5950)HALLMARK ALLOGRAFT REJECTION	1	1	0	1	1	0	0	0	0	0	0	0	0	0	0	0	1	1	0	0
CDC25C	995	symbol	H. sapiens	995	H. sapiens	CDC25C	cell division cycle 25C	GO:0110032 positive regulation of G2/MI transition of meiotic cell cycle;GO:0110030 regulation of G2/MI transition of meiotic cell cycle;GO:1901995 positive regulation of meiotic cell cycle phase transition		Enzymes; ENZYME proteins:Hydrolases; Predicted intracellular proteins; Cancer-related genes:Candidate cancer biomarkers	Nuclear speckles (Enhanced)		(M84)PID ATM PATHWAY; (M46)PID ATR PATHWAY; (M129)PID PLK1 PATHWAY		0	0	1	0	0	0	0	0	0	0	1	0	0	0	0	0	0	0	0	0
CD1A	909	symbol	H. sapiens	909	H. sapiens	CD1A	CD1a molecule	GO:0048006 antigen processing and presentation, endogenous lipid antigen via MHC class Ib;GO:0048003 antigen processing and presentation of lipid antigen via MHC class Ib;GO:0048007 antigen processing and presentation, exogenous lipid antigen via MHC class Ib		CD markers		Antithymocyte immunoglobulin (rabbit)			0	1	0	1	0	0	1	0	0	0	0	0	0	0	0	0	0	0	0	0
HMGB1	3146	symbol	H. sapiens	3146	H. sapiens	HMGB1	high mobility group box 1	GO:0032072 regulation of restriction endodeoxyribonuclease activity;GO:0017055 negative regulation of RNA polymerase II transcription preinitiation complex assembly;GO:0035711 T-helper 1 cell activation		Predicted secreted proteins; Predicted intracellular proteins	Nucleoplasm (Supported)	Chloroquine; Ethyl pyruvate	(M264)PID TOLL ENDOGENOUS PATHWAY; (M159)PID AMB2 NEUTROPHILS PATHWAY; (M53)PID INTEGRIN3 PATHWAY		1	1	0	1	0	0	1	0	1	1	1	0	0	0	0	1	0	1	0	0
WAS	7454	symbol	H. sapiens	7454	H. sapiens	WAS	WASP actin nucleation promoting factor	GO:0002625 regulation of T cell antigen processing and presentation;GO:0032488 Cdc42 protein signal transduction;GO:2000601 positive regulation of Arp2/3 complex-mediated actin nucleation		Human disease related genes:Immune system diseases:Primary immunodeficiency; Human disease related genes:Cardiovascular diseases:Hematologic diseases; Disease related genes; Predicted intracellular proteins; Cancer-related genes	Plasma membrane (Approved); Additional: Cytosol	(S)-wiskostatin	(M34)PID TCR PATHWAY	(M5921)HALLMARK COMPLEMENT; (M5950)HALLMARK ALLOGRAFT REJECTION	1	1	0	1	0	0	0	0	0	0	0	0	1	0	0	0	0	1	0	0
CDK1	983	symbol	H. sapiens	983	H. sapiens	CDK1	cyclin dependent kinase 1	GO:0000741 karyogamy;GO:0007344 pronuclear fusion;GO:0014038 regulation of Schwann cell differentiation	CMGC Ser/Thr protein kinase family	Cancer-related genes:Candidate cancer biomarkers; Kinases:CMGC Ser/Thr protein kinases; Enzymes; Transporters:Transporter channels and pores; Predicted intracellular proteins; ENZYME proteins:Transferases	Cytosol;Nucleoplasm (Supported)	Indirubin-3'-monoxime; Olomoucine; Hymenialdisine; SU9516; Alvocidib; Alsterpaullone; Seliciclib; AT-7519; Fostamatinib	(M10154)SA G2 AND M PHASES; (M207)PID RETINOIC ACID PATHWAY; (M176)PID FOXM1 PATHWAY	(M5923)HALLMARK PI3K AKT MTOR SIGNALING; (M5951)HALLMARK SPERMATOGENESIS; (M5893)HALLMARK MITOTIC SPINDLE	0	1	1	0	0	0	0	0	0	0	1	0	0	0	1	0	0	0	0	0
LCP2	3937	symbol	H. sapiens	3937	H. sapiens	LCP2	lymphocyte cytosolic protein 2	GO:0045576 mast cell activation;GO:0050852 T cell receptor signaling pathway;GO:0002274 myeloid leukocyte activation		Predicted intracellular proteins			(M190)PID TCR JNK PATHWAY; (M88)PID CD8 TCR PATHWAY; (M7)PID FCER1 PATHWAY	(M5913)HALLMARK INTERFERON GAMMA RESPONSE; (M5921)HALLMARK COMPLEMENT; (M5932)HALLMARK INFLAMMATORY RESPONSE	1	1	0	0	0	1	0	0	0	0	0	0	0	0	0	0	0	1	0	0
CD1C	911	symbol	H. sapiens	911	H. sapiens	CD1C	CD1c molecule	GO:0048006 antigen processing and presentation, endogenous lipid antigen via MHC class Ib;GO:0048003 antigen processing and presentation of lipid antigen via MHC class Ib;GO:0048007 antigen processing and presentation, exogenous lipid antigen via MHC class Ib		Predicted intracellular proteins; CD markers	Golgi apparatus;Vesicles (Approved); Additional: Endoplasmic reticulum				1	1	0	1	0	0	1	0	1	0	0	0	0	0	0	0	0	0	0	0
ADA	100	symbol	H. sapiens	100	H. sapiens	ADA	adenosine deaminase	GO:0046111 xanthine biosynthetic process;GO:0060169 negative regulation of adenosine receptor signaling pathway;GO:0060407 negative regulation of penile erection		Human disease related genes:Immune system diseases:Primary immunodeficiency; FDA approved drug targets:Small molecule drugs; ENZYME proteins:Hydrolases; Disease related genes; Enzymes; Predicted intracellular proteins	Plasma membrane (Supported); Additional: Cytosol	Pentostatin; Dipyridamole; FR221647; 7,8-dihydroinosine; FR117016; FR236913; 6-hydroxy-1,6-dihydro purine nucleoside; FR-234938; FR239087; FR230513; 1-Deaza-Adenosine; Nebularine; (2S,3R)-3-(6-amino-9H-purin-9-yl)nonan-2-ol; 1-((1R)-1-(HYDROXYMETHYL)-3-{6-[(3-PHENYLPROPANOYL)AMINO]-1H-INDOL-1-YL}PROPYL)-1H-IMIDAZOLE-4-CARBOXAMIDE; 1-{(1R,2S)-2-HYDROXY-1-[2-(2-NAPHTHYLOXY)ETHYL]PROPYL}-1H-IMIDAZON…	(M236)PID DELTA NP63 PATHWAY; (M256)PID TAP63 PATHWAY; (M19)PID P73PATHWAY	(M5898)HALLMARK DNA REPAIR; (M5939)HALLMARK P53 PATHWAY	1	1	0	1	1	0	0	0	1	0	0	0	0	0	0	1	0	0	0	1
SRSF3	6428	symbol	H. sapiens	6428	H. sapiens	SRSF3	serine and arginine rich splicing factor 3	GO:0006406 mRNA export from nucleus;GO:0006405 RNA export from nucleus;GO:1990830 cellular response to leukemia inhibitory factor		Predicted intracellular proteins; Cancer-related genes	Nucleoplasm (Supported)			(M5926)HALLMARK MYC TARGETS V1	0	0	0	0	0	0	0	0	0	0	0	0	0	0	0	0	0	0	0	0
DOCK2	1794	symbol	H. sapiens	1794	H. sapiens	DOCK2	dedicator of cytokinesis 2	GO:0001766 membrane raft polarization;GO:0002277 myeloid dendritic cell activation involved in immune response;GO:0046633 alpha-beta T cell proliferation		Human disease related genes:Immune system diseases:Primary immunodeficiency; Predicted intracellular proteins; Cancer-related genes:Mutational cancer driver genes; Disease related genes			(M210)PID IL8 CXCR2 PATHWAY; (M241)PID RAC1 REG PATHWAY	(M5893)HALLMARK MITOTIC SPINDLE; (M5953)HALLMARK KRAS SIGNALING UP	1	0	0	0	0	1	0	0	1	0	0	0	1	0	0	1	1	0	0	0
PRKACB	5567	symbol	H. sapiens	5567	H. sapiens	PRKACB	protein kinase cAMP-activated catalytic subunit beta	GO:1901621 negative regulation of smoothened signaling pathway involved in dorsal/ventral neural tube patterning;GO:1901620 regulation of smoothened signaling pathway involved in dorsal/ventral neural tube patterning;GO:0034380 high-density lipoprotein particle assembly	AGC Ser/Thr protein kinase family	Human disease related genes:Congenital malformations:Other congenital malformations; Enzymes; RAS pathway related proteins; Kinases:AGC Ser/Thr protein kinases; Predicted intracellular proteins; ENZYME proteins:Transferases	Cytosol (Approved); Additional: Cytokinetic bridge	Phosphonothreonine; Fostamatinib	(M182)PID IL3 PATHWAY; (M277)PID INTEGRIN A4B1 PATHWAY; (M22)PID GMCSF PATHWAY		0	1	0	1	0	1	0	1	0	0	1	1	1	1	1	0	0	1	0	0
CD99	4267	symbol	H. sapiens	4267	H. sapiens	CD99	CD99 molecule (Xg blood group)	GO:2000391 positive regulation of neutrophil extravasation;GO:2000389 regulation of neutrophil extravasation;GO:0072683 T cell extravasation		Predicted intracellular proteins; CD markers	Golgi apparatus (Approved)			(M5915)HALLMARK APICAL JUNCTION	0	1	0	1	0	1	0	0	1	0	0	0	1	0	0	0	0	0	0	0
CD1D	912	symbol	H. sapiens	912	H. sapiens	CD1D	CD1d molecule	GO:0048006 antigen processing and presentation, endogenous lipid antigen via MHC class Ib;GO:0048003 antigen processing and presentation of lipid antigen via MHC class Ib;GO:0048007 antigen processing and presentation, exogenous lipid antigen via MHC class Ib		Cancer-related genes:Mutated cancer genes; CD markers	Endoplasmic reticulum (Supported)	cis-tetracosenoyl sulfatide		(M5935)HALLMARK FATTY ACID METABOLISM; (M5950)HALLMARK ALLOGRAFT REJECTION	1	1	0	1	0	0	0	0	0	0	0	0	0	0	0	1	0	1	0	0
IL2RG	3561	symbol	H. sapiens	3561	H. sapiens	IL2RG	interleukin 2 receptor subunit gamma	GO:0038111 interleukin-7-mediated signaling pathway;GO:0035771 interleukin-4-mediated signaling pathway;GO:0038110 interleukin-2-mediated signaling pathway		Human disease related genes:Immune system diseases:Primary immunodeficiency; CD markers; Cancer-related genes:Candidate cancer biomarkers; FDA approved drug targets:Biotech drugs; Disease related genes; Predicted intracellular proteins	Vesicles (Approved)	Denileukin diftitox; Aldesleukin; Resatorvid	(M234)PID IL2 STAT5 PATHWAY; (M143)PID IL2 PI3K PATHWAY; (M122)PID IL2 1PATHWAY	(M5916)HALLMARK APICAL SURFACE; (M5897)HALLMARK IL6 JAK STAT3 SIGNALING; (M5923)HALLMARK PI3K AKT MTOR SIGNALING	0	1	0	0	1	0	0	1	0	1	0	1	0	0	0	0	0	1	1	0
NFATC3	4775	symbol	H. sapiens	4775	H. sapiens	NFATC3	nuclear factor of activated T cells 3	GO:0033173 calcineurin-NFAT signaling cascade;GO:1905064 negative regulation of vascular associated smooth muscle cell differentiation;GO:0097720 calcineurin-mediated signaling		Transcription factors:Immunoglobulin fold; Predicted intracellular proteins	Cytosol;Nucleoplasm (Supported)		(M235)PID TCR CALCIUM PATHWAY; (M65)PID FRA PATHWAY; (M176)PID FOXM1 PATHWAY		0	1	1	0	0	1	0	1	0	0	1	0	0	1	0	0	0	0	0	0
ITK	3702	symbol	H. sapiens	3702	H. sapiens	ITK	IL2 inducible T cell kinase	GO:0001865 NK T cell differentiation;GO:0046629 gamma-delta T cell activation;GO:0038083 peptidyl-tyrosine autophosphorylation	Tyr protein kinase family	Human disease related genes:Immune system diseases:Primary immunodeficiency; Kinases:Tyr protein kinases; Cancer-related genes; Disease related genes; Potential drug targets; Enzymes; Predicted intracellular proteins; ENZYME proteins:Transferases	Cytosol;Plasma membrane (Uncertain)	Staurosporine; Pazopanib; Fostamatinib; Zanubrutinib	(M141)PID PI3KCI PATHWAY; (M7)PID FCER1 PATHWAY; (M34)PID TCR PATHWAY	(M5950)HALLMARK ALLOGRAFT REJECTION	1	1	0	0	0	1	1	0	1	0	0	0	1	0	1	0	0	1	0	0
MICB	4277	symbol	H. sapiens	4277	H. sapiens	MICB	MHC class I polypeptide-related sequence B	GO:0050689 negative regulation of defense response to virus by host;GO:0046629 gamma-delta T cell activation;GO:0019835 cytolysis		Disease related genes	Golgi apparatus;Plasma membrane (Approved); Additional: Nucleoplasm			(M5906)HALLMARK ESTROGEN RESPONSE EARLY; (M5907)HALLMARK ESTROGEN RESPONSE LATE	1	1	0	1	0	1	1	0	0	0	0	0	0	0	0	0	0	0	0	0
ARHGEF1	9138	symbol	H. sapiens	9138	H. sapiens	ARHGEF1	Rho guanine nucleotide exchange factor 1	GO:0007266 Rho protein signal transduction;GO:0007265 Ras protein signal transduction;GO:0007264 small GTPase mediated signal transduction		Predicted intracellular proteins; Disease related genes	Cytosol;Plasma membrane (Enhanced)		(M238)PID THROMBIN PAR1 PATHWAY; (M68)PID RHOA REG PATHWAY; (M99)PID TXA2PATHWAY		0	1	0	0	0	0	0	0	0	0	0	1	0	1	0	0	0	0	0	0
LAT	27040	symbol	H. sapiens	27040	H. sapiens	LAT	linker for activation of T cells	GO:0002279 mast cell activation involved in immune response;GO:0043303 mast cell degranulation;GO:0002448 mast cell mediated immunity		RAS pathway related proteins; Predicted intracellular proteins; Disease related genes	Plasma membrane (Supported); Additional: Golgi apparatus		(M190)PID TCR JNK PATHWAY; (M141)PID PI3KCI PATHWAY; (M50)PID PTP1B PATHWAY		1	1	0	0	0	1	1	0	1	0	0	0	0	0	0	0	0	0	0	0
DAXX	1616	symbol	H. sapiens	1616	H. sapiens	DAXX	death domain associated protein	GO:0072737 response to diamide;GO:0072738 cellular response to diamide;GO:1903936 cellular response to sodium arsenite		Human disease related genes:Cancers:Cancers of the digestive system; Predicted intracellular proteins; Cancer-related genes:Candidate cancer biomarkers	Nuclear bodies;Nucleoplasm (Enhanced)		(M197)PID HIV NEF PATHWAY; (M286)PID TGFBR PATHWAY; (M261)PID P53 REGULATION PATHWAY		0	0	0	0	0	0	0	0	0	0	1	0	0	1	0	0	0	0	0	0
CDK2	1017	symbol	H. sapiens	1017	H. sapiens	CDK2	cyclin dependent kinase 2	GO:0032298 positive regulation of DNA-dependent DNA replication initiation;GO:1905784 regulation of anaphase-promoting complex-dependent catabolic process;GO:0030174 regulation of DNA-dependent DNA replication initiation	CMGC Ser/Thr protein kinase family	Cancer-related genes:Candidate cancer biomarkers; Kinases:CMGC Ser/Thr protein kinases; Enzymes; Predicted intracellular proteins; ENZYME proteins:Transferases	Nucleoplasm (Enhanced); Additional: Centrosome;Cytosol	4-[5-(Trans-4-Aminocyclohexylamino)-3-Isopropylpyrazolo[1,5-a]Pyrimidin-7-Ylamino]-N,N-Dimethylbenzenesulfonamide; Staurosporine; Indirubin-3'-monoxime; 4-(2,4-Dimethyl-Thiazol-5-Yl)-Pyrimidin-2-Ylamine; Olomoucine; 4-[(4-Imidazo[1,2-a]Pyridin-3-Ylpyrimidin-2-Yl)Amino]Benzenesulfonamide; 2-Amino-6-Chloropyrazine; 6-O-Cyclohexylmethyl Guanine; N-[4-(2-Methylimidazo[1,2-a]Pyridin-3-Yl)-2-Pyrimidiny…	(M3686)SA REG CASCADE OF CYCLIN EXPR; (M1529)SA G1 AND S PHASES; (M11)PID PRL SIGNALING EVENTS PATHWAY	(M5923)HALLMARK PI3K AKT MTOR SIGNALING; (M5941)HALLMARK UV RESPONSE UP; (M5902)HALLMARK APOPTOSIS	0	0	0	0	0	1	0	1	0	0	1	1	0	1	1	0	0	0	1	0
IL9R	3581	symbol	H. sapiens	3581	H. sapiens	IL9R	interleukin 9 receptor	GO:0038113 interleukin-9-mediated signaling pathway;GO:0071355 cellular response to interleukin-9;GO:0071104 response to interleukin-9		CD markers				(M5897)HALLMARK IL6 JAK STAT3 SIGNALING	0	0	0	1	0	0	1	0	1	1	0	0	0	0	0	0	0	0	1	0
ZNF726	730087	symbol	H. sapiens	730087	H. sapiens	ZNF726	zinc finger protein 726	GO:0006357 regulation of transcription by RNA polymerase II;GO:0006355 regulation of transcription, DNA-templated;GO:1903506 regulation of nucleic acid-templated transcription		Predicted intracellular proteins; Transcription factors:Zinc-coordinating DNA-binding domains					0	0	0	0	0	0	0	0	0	0	0	0	0	0	0	0	0	0	0	0
ICOS	29851	symbol	H. sapiens	29851	H. sapiens	ICOS	inducible T cell costimulator	GO:0002517 T cell tolerance induction;GO:0002507 tolerance induction;GO:0031295 T cell costimulation		Human disease related genes:Immune system diseases:Primary immunodeficiency; CD markers; Disease related genes	Plasma membrane (Approved); Additional: Actin filaments			(M5947)HALLMARK IL2 STAT5 SIGNALING	1	1	0	0	1	0	0	0	0	0	0	0	0	0	0	0	0	1	0	0
PPP2R3C	55012	symbol	H. sapiens	55012	H. sapiens	PPP2R3C	protein phosphatase 2 regulatory subunit B''gamma	GO:0002759 regulation of antimicrobial humoral response;GO:0045579 positive regulation of B cell differentiation;GO:0051900 regulation of mitochondrial depolarization		Predicted intracellular proteins; Disease related genes; Human disease related genes:Reproductive system diseases:Reproductive system diseases	Nucleoplasm (Supported); Additional: Cytosol;Golgi apparatus				1	0	0	0	0	0	0	0	0	0	1	1	0	0	0	0	0	0	0	0
RAG1	5896	symbol	H. sapiens	5896	H. sapiens	RAG1	recombination activating 1	GO:0002331 pre-B cell allelic exclusion;GO:0002329 pre-B cell differentiation;GO:0070244 negative regulation of thymocyte apoptotic process		Human disease related genes:Immune system diseases:Primary immunodeficiency; Disease related genes; Potential drug targets; Enzymes; Predicted intracellular proteins; ENZYME proteins:Transferases	Nucleoplasm (Supported)				1	0	0	0	1	0	1	0	0	1	0	0	0	0	0	1	0	1	0	0
ARPC5	10092	symbol	H. sapiens	10092	H. sapiens	ARPC5	actin related protein 2/3 complex subunit 5	GO:0021769 orbitofrontal cortex development;GO:0014909 smooth muscle cell migration;GO:0051639 actin filament network formation		Predicted intracellular proteins	Cell Junctions;Cytosol;Plasma membrane;Vesicles (Approved)	N-[2-(2-methyl-1H-indol-3-yl)ethyl]thiophene-2-carboxamide; (2S)-2-(3-bromophenyl)-3-(5-chloro-2-hydroxyphenyl)-1,3-thiazolidin-4-one	(M278)PID RAC1 PATHWAY; (M81)PID CDC42 PATHWAY; (M164)PID ERBB1 DOWNSTREAM PATHWAY		0	1	0	1	0	0	0	0	0	0	0	0	0	0	0	0	0	0	0	0
CXCR4	7852	symbol	H. sapiens	7852	H. sapiens	CXCR4	C-X-C motif chemokine receptor 4	GO:2000448 positive regulation of macrophage migration inhibitory factor signaling pathway;GO:1990478 response to ultrasound;GO:2000446 regulation of macrophage migration inhibitory factor signaling pathway		Human disease related genes:Immune system diseases:Primary immunodeficiency; Transporters; FDA approved drug targets:Small molecule drugs; CD markers; G-protein coupled receptors:Chemokines and chemotactic factors receptors; Cancer-related genes:Candidate cancer biomarkers; Disease related genes; G-protein coupled receptors:GPCRs excl olfactory receptors		Framycetin; AMD-070; Plerixafor; Ibalizumab	(M55)PID S1P S1P3 PATHWAY; (M257)PID EPHRINB REV PATHWAY; (M165)PID SYNDECAN 4 PATHWAY	(M5923)HALLMARK PI3K AKT MTOR SIGNALING; (M5891)HALLMARK HYPOXIA; (M5924)HALLMARK MTORC1 SIGNALING	1	1	1	0	0	0	0	0	1	0	0	1	1	1	0	0	1	1	0	0
CDK6	1021	symbol	H. sapiens	1021	H. sapiens	CDK6	cyclin dependent kinase 6	GO:0043696 dedifferentiation;GO:0043697 cell dedifferentiation;GO:0045656 negative regulation of monocyte differentiation	CMGC Ser/Thr protein kinase family	FDA approved drug targets:Small molecule drugs; Human disease related genes:Congenital malformations:Congenital malformations of the nervous system; Cancer-related genes:Candidate cancer biomarkers; Kinases:CMGC Ser/Thr protein kinases; Disease related genes; Enzymes; Predicted intracellular proteins; ENZYME proteins:Transferases	Nucleoplasm (Supported); Additional: Cytosol	Alvocidib; (2S)-2-({6-[(3-Amino-5-chlorophenyl)amino]-9-isopropyl-9H-purin-2-yl}amino)-3-methyl-1-butanol; Fisetin; Palbociclib; Ribociclib; Abemaciclib	(M234)PID IL2 STAT5 PATHWAY; (M58)PID AR PATHWAY; (M279)PID RB 1PATHWAY	(M5919)HALLMARK HEDGEHOG SIGNALING; (M5908)HALLMARK ANDROGEN RESPONSE	1	0	0	0	0	0	0	0	0	0	1	1	0	1	1	1	0	0	1	1
IL10RB	3588	symbol	H. sapiens	3588	H. sapiens	IL10RB	interleukin 10 receptor subunit beta	GO:1901857 positive regulation of cellular respiration;GO:0046427 positive regulation of receptor signaling pathway via JAK-STAT;GO:1904894 positive regulation of receptor signaling pathway via STAT		Human disease related genes:Immune system diseases:Other immune system diseases; Predicted intracellular proteins; CD markers; Disease related genes	Cytosol (Approved)			(M5897)HALLMARK IL6 JAK STAT3 SIGNALING	0	0	0	0	0	0	0	0	0	1	1	0	0	1	0	0	0	0	0	0
CDC20	991	symbol	H. sapiens	991	H. sapiens	CDC20	cell division cycle 20	GO:1905786 positive regulation of anaphase-promoting complex-dependent catabolic process;GO:1905784 regulation of anaphase-promoting complex-dependent catabolic process;GO:0031915 positive regulation of synaptic plasticity		Transporters; Predicted intracellular proteins; Cancer-related genes:Candidate cancer biomarkers	Cytosol;Nucleoplasm (Enhanced)		(M129)PID PLK1 PATHWAY	(M5901)HALLMARK G2M CHECKPOINT; (M5907)HALLMARK ESTROGEN RESPONSE LATE; (M5925)HALLMARK E2F TARGETS	0	1	0	0	0	0	0	1	0	0	1	0	0	0	0	0	0	1	0	0
MAP2K6	5608	symbol	H. sapiens	5608	H. sapiens	MAP2K6	mitogen-activated protein kinase kinase 6	GO:0072709 cellular response to sorbitol;GO:0072708 response to sorbitol;GO:0006975 DNA damage induced protein phosphorylation	STE Ser/Thr protein kinase family	Enzymes; Kinases:STE Ser/Thr protein kinases; Predicted intracellular proteins; ENZYME proteins:Transferases	Cytosol;Nucleoplasm (Supported)	Fostamatinib	(M209)PID P38 GAMMA DELTA PATHWAY; (M267)PID ANTHRAX PATHWAY; (M20)PID P38 MKK3 6PATHWAY	(M5923)HALLMARK PI3K AKT MTOR SIGNALING	0	1	1	0	0	1	0	0	0	1	1	0	0	1	1	0	0	1	0	0
USP7	7874	symbol	H. sapiens	7874	H. sapiens	USP7	ubiquitin specific peptidase 7	GO:0035616 histone H2B conserved C-terminal lysine deubiquitination;GO:1901537 positive regulation of DNA demethylation;GO:0010216 maintenance of DNA methylation		Enzymes; ENZYME proteins:Hydrolases; Predicted intracellular proteins; Peptidases:Cysteine-type peptidases	Nucleoplasm (Supported); Additional: Nuclear bodies		(M136)PID FOXO PATHWAY; (M261)PID P53 REGULATION PATHWAY		0	0	0	0	0	0	0	0	0	0	0	0	0	0	0	0	0	1	0	0
PRKCG	5582	symbol	H. sapiens	5582	H. sapiens	PRKCG	protein kinase C gamma	GO:0032425 positive regulation of mismatch repair;GO:1990911 response to psychosocial stress;GO:0032423 regulation of mismatch repair	AGC Ser/Thr protein kinase family	FDA approved drug targets:Small molecule drugs; Predicted intracellular proteins; Disease related genes; Enzymes; RAS pathway related proteins; Kinases:AGC Ser/Thr protein kinases; Human disease related genes:Nervous system diseases:Neurodegenerative diseases; ENZYME proteins:Transferases		Fostamatinib	(M252)PID IL8 CXCR1 PATHWAY; (M207)PID RETINOIC ACID PATHWAY; (M210)PID IL8 CXCR2 PATHWAY	(M5950)HALLMARK ALLOGRAFT REJECTION	0	0	1	1	0	1	0	0	0	0	0	1	1	1	1	0	0	1	0	0
PIM1	5292	symbol	H. sapiens	5292	H. sapiens	PIM1	Pim-1 proto-oncogene, serine/threonine kinase	GO:1905062 positive regulation of cardioblast proliferation;GO:0070561 vitamin D receptor signaling pathway;GO:2000138 positive regulation of cell proliferation involved in heart morphogenesis	CAMK Ser/Thr protein kinase family	Cancer-related genes:Candidate cancer biomarkers; Kinases:CAMK Ser/Thr protein kinases; Enzymes; Predicted intracellular proteins; ENZYME proteins:Transferases	Cytosol (Supported); Additional: Nucleoli;Nucleoplasm	3,4-Dihydroxy-1-Methylquinolin-2(1h)-One; Staurosporine; LY-294002; Imidazole; (3e)-3-[(4-Hydroxyphenyl)Imino]-1h-Indol-2(3h)-One; Bisindolylmaleimide I; Quercetin; Phosphoaminophosphonic Acid-Adenylate Ester; Dexfosfoserine; S,S-(2-Hydroxyethyl)Thiocysteine; IMIDAZOPYRIDAZIN 1; 4-(4-hydroxy-3-methylphenyl)-6-phenylpyrimidin-2(5H)-one; (4R)-7,8-dichloro-1',9-dimethyl-1-oxo-1,2,4,9-tetrahydrospiro…	(M135)PID IL5 PATHWAY; (M182)PID IL3 PATHWAY; (M22)PID GMCSF PATHWAY	(M5897)HALLMARK IL6 JAK STAT3 SIGNALING; (M5947)HALLMARK IL2 STAT5 SIGNALING; (M5891)HALLMARK HYPOXIA	0	0	0	0	0	0	0	0	0	1	0	1	0	0	1	0	0	1	0	1
RBL1	5933	symbol	H. sapiens	5933	H. sapiens	RBL1	RB transcriptional corepressor like 1	GO:2000773 negative regulation of cellular senescence;GO:0090344 negative regulation of cell aging;GO:2000772 regulation of cellular senescence		Predicted intracellular proteins; Cancer-related genes:Candidate cancer biomarkers	Nucleoplasm (Enhanced)		(M254)PID MYC REPRESS PATHWAY; (M40)PID E2F PATHWAY; (M2)PID SMAD2 3NUCLEAR PATHWAY	(M5901)HALLMARK G2M CHECKPOINT	0	0	0	0	0	0	0	0	0	0	1	0	0	0	0	0	0	0	0	0
CFL1	1072	symbol	H. sapiens	1072	H. sapiens	CFL1	cofilin 1	GO:0030043 actin filament fragmentation;GO:0030042 actin filament depolymerization;GO:0044794 positive regulation by host of viral process		Predicted intracellular proteins	Cytosol (Supported)	Dodecyldimethylamine N-oxide; Copper; Artenimol	(M5060)SA FAS SIGNALING; (M1529)SA G1 AND S PHASES; (M16801)SIG REGULATION OF THE ACTIN CYTOSKELETON BY RHO GTPASES	(M5923)HALLMARK PI3K AKT MTOR SIGNALING	0	1	1	0	0	1	0	0	0	1	1	0	0	0	0	0	0	0	0	0
ICAM3	3385	symbol	H. sapiens	3385	H. sapiens	ICAM3	intercellular adhesion molecule 3	GO:0006909 phagocytosis;GO:0098609 cell-cell adhesion;GO:0007155 cell adhesion		Predicted intracellular proteins; CD markers	Mitochondria (Approved); Additional: Nuclear membrane;Nucleoplasm		(M169)PID INTEGRIN2 PATHWAY		0	1	0	1	0	0	0	0	0	0	0	0	0	0	0	0	0	0	0	0
AP1M1	8907	symbol	H. sapiens	8907	H. sapiens	AP1M1	adaptor related protein complex 1 subunit mu 1	GO:0035646 endosome to melanosome transport;GO:0043485 endosome to pigment granule transport;GO:0048757 pigment granule maturation		Transporters; Predicted intracellular proteins			(M156)PID ECADHERIN NASCENT AJ PATHWAY		0	1	1	0	0	0	0	0	0	0	0	0	0	0	0	0	1	0	0	0
GAB2	9846	symbol	H. sapiens	9846	H. sapiens	GAB2	GRB2 associated binding protein 2	GO:0033008 positive regulation of mast cell activation involved in immune response;GO:0043306 positive regulation of mast cell degranulation;GO:0033005 positive regulation of mast cell activation		RAS pathway related proteins; Predicted intracellular proteins	Plasma membrane (Supported)		(M182)PID IL3 PATHWAY; (M234)PID IL2 STAT5 PATHWAY; (M143)PID IL2 PI3K PATHWAY	(M5906)HALLMARK ESTROGEN RESPONSE EARLY	1	1	0	1	0	1	0	0	0	1	0	0	0	1	0	0	0	1	1	1
