# Supplementary material for: Identification of Immune-Related Hub Genes in Thymoma: Defects in CD247 and Characteristics of Paraneoplastic Syndrome
Source: Front Genet. 2022 Jun 14;13:895587. doi: 10.3389/fgene.2022.895587 (PMC9237438; doi:10.3389/fgene.2022.895587)
Supplement: Supplementary file 5 [file Table1.XLSX]

## Sheet: KEGG-immune system
Entry	hsa04640	hsa04611	hsa04623	hsa04625	hsa04664	hsa04666	hsa04672	hsa05322	hsa05171	hsa04514	hsa04650	hsa04978	hsa05323	hsa05340	hsa04660	hsa04621	hsa05203	hsa04514	hsa04658	hsa04659	hsa04613	hsa04670	hsa04062	hsa04622	hsa04620	hsa04657	hsa05170	hsa05163	hsa04380	hsa05169	hsa05165	hsa04612	hsa03050	hsa05168	hsa04061	hsa05167	hsa04662	hsa04610	hsa05150	hsa04917	hsa04151	hsa05221	hsa05220
Name	Hematopoietic cell lineage - Homo sapiens (human)	Platelet activation - Homo sapiens (human)	Cytosolic DNA-sensing pathway - Homo sapiens (human)	C-type lectin receptor signaling pathway - Homo sapiens (human)	Fc epsilon RI signaling pathway - Homo sapiens (human)	Fc gamma R-mediated phagocytosis - Homo sapiens (human)	Intestinal immune network for IgA production - Homo sapiens (human)	Systemic lupus erythematosus - Homo sapiens (human)	Coronavirus disease - COVID-19 - Homo sapiens (human)	Cell adhesion molecules - Homo sapiens (human)	Natural killer cell mediated cytotoxicity - Homo sapiens (human)	Mineral absorption - Homo sapiens (human)	Rheumatoid arthritis - Homo sapiens (human)	Primary immunodeficiency - Homo sapiens (human)	T cell receptor signaling pathway - Homo sapiens (human)	NOD-like receptor signaling pathway - Homo sapiens (human)	Viral carcinogenesis - Homo sapiens (human)	Cell adhesion molecules - Homo sapiens (human)	Th1 and Th2 cell differentiation - Homo sapiens (human)	Th17 cell differentiation - Homo sapiens (human)	Neutrophil extracellular trap formation - Homo sapiens (human)	Leukocyte transendothelial migration - Homo sapiens (human)	Chemokine signaling pathway - Homo sapiens (human)	RIG-I-like receptor signaling pathway - Homo sapiens (human)	Toll-like receptor signaling pathway - Homo sapiens (human)	IL-17 signaling pathway - Homo sapiens (human)	Human immunodeficiency virus 1 infection - Homo sapiens (human)	Human cytomegalovirus infection - Homo sapiens (human)	Osteoclast differentiation - Homo sapiens (human)	Epstein-Barr virus infection - Homo sapiens (human)	Human papillomavirus infection - Homo sapiens (human)	Antigen processing and presentation - Homo sapiens (human)	Proteasome - Homo sapiens (human)	Herpes simplex virus 1 infection - Homo sapiens (human)	Viral protein interaction with cytokine and cytokine receptor - Homo sapiens (human)	Kaposi sarcoma-associated herpesvirus infection	B cell receptor signaling pathway - Homo sapiens (human)	Complement and coagulation cascades - Homo sapiens (human)	Staphylococcus aureus infection - Homo sapiens (human)	Prolactin signaling pathway - Homo sapiens (human)	PI3K-Akt signaling pathway - Homo sapiens (human)	Acute myeloid leukemia - Homo sapiens (human)	Chronic myeloid leukemia - Homo sapiens (human)
Description	Blood-cell development progresses from a hematopoietic stem cell (HSC), which can undergo either self-renewal or differentiation into a multilineage committed progenitor cell: a common lymphoid progenitor (CLP) or a common myeloid progenitor (CMP). A CLP gives rise to the lymphoid lineage of white blood cells or leukocytes-the natural killer (NK) cells and the T and B lymphocytes. A CMP gives ris…	Platelets play a key and beneficial role for primary hemostasis on the disruption of the integrity of vessel wall. Platelet adhesion and activation at sites of vascular wall injury is initiated by adhesion to adhesive macromolecules, such as collagen and von Willebrand factor (vWF), or by soluble platelet agonists, such as ADP, thrombin, and thromboxane A2. Different receptors are stimulated by v…	Specific families of pattern recognition receptors are responsible for detecting foreign DNA from invading microbes or host cells and generating innate immune responses. DAI is the first identified sensor of cytosolic DNA which activates the IRF and NF-{kappa}B transcription factors, leading to production of type I interferon and other cytokines. The second type of cytoplasmic DNA sensor is AIM2.…	C-type lectin receptors (CLRs) are a large superfamily of proteins characterized by the presence of one or more C-type lectin-like domains (CTLDs). CLRs function as pattern-recognition receptors (PRRs) for pathogen-derived ligands in dendric cells, macrophages, neutrophils, etc., such as Dectin-1 and Dectin-2 for recognition of fungi-derived B-glucan and high mannose-type carbohydrates. Upon liga…	Fc epsilon RI-mediated signaling pathways in mast cells are initiated by the interaction of antigen (Ag) with IgE bound to the extracellular domain of the alpha chain of Fc epsilon RI. The activation pathways are regulated both positively and negatively by the interactions of numerous signaling molecules. Mast cells that are thus activated release preformed granules which contain biogenic amines …	Phagocytosis plays an essential role in host-defense mechanisms through the uptake and destruction of infectious pathogens. Specialized cell types including macrophages, neutrophils, and monocytes take part in this process in higher organisms. After opsonization with antibodies (IgG), foreign extracellular materials are recognized by Fc gamma receptors. Cross-linking of Fc gamma receptors initiat…	The intestine is the largest lymphoid tissue in the body. One striking feature of intestinal immunity is its ability to generate great amounts of noninflammatory immunoglobulin A (IgA) antibodies that serve as the first line of defense against microorganisms. The basic map of IgA production includes induction of mucosal B cells in the Peyer's patches, circulation through the bloodstream and homin…	Systemic lupus erythematosus (SLE) is a prototypic autoimmune disease characterised by the production of IgG autoantibodies that are specific for self-antigens, such as DNA, nuclear proteins and certain cytoplasmic components, in association with a diverse array of clinical manifestations. The primary pathological findings in patients with SLE are those of inflammation, vasculitis, immune complex…	Coronavirus disease of 2019 (COVID-19) is a highly contagious respiratory infection that is caused by the severe acute respiratory syndrome coronavirus 2 (SARS-CoV-2). SARS-CoV-2 infects alveolar epithelial cells [mainly alveolar epithelial type 2 (AEC2) cells] through the angiotensin-converting enzyme 2 (ACE2) receptor. Upon the occupancy of ACE2 by SARS-CoV-2, the increased serum level of free …	Cell adhesion molecules (CAMs) are (glyco)proteins expressed on the cell surface and play a critical role in a wide array of biologic processes that include hemostasis, the immune response, inflammation, embryogenesis, and development of neuronal tissue. There are four main groups: the integrin family, the immunoglobulin superfamily, selectins, and cadherins. Membrane proteins that mediate immune…	Natural killer (NK) cells are lymphocytes of the innate immune system that are involved in early defenses against both allogeneic (nonself) cells and autologous cells undergoing various forms of stress, such as infection with viruses, bacteria, or parasites or malignant transformation. Although NK cells do not express classical antigen receptors of the immunoglobulin gene family, such as the anti…	Minerals are one of the five fundamental groups of nutrients needed to sustain life. Of the minerals, calcium plays innumerable roles in our bodies, serving as a main component of bone as well as an intracellular messenger in muscle contraction/relaxation, neural networks, the immune system, and endocrine/exocrine cells. Iron, copper, and other metals are required for redox reactions (as cofactor…	Rheumatoid arthritis (RA) is a chronic autoimmune joint disease where persistent inflammation affects bone remodeling leading to progressive bone destruction. In RA, abnormal activation of the immune system elevates pro-inflammatory cytokines and chemokines levels, which can promote synovial angiogenesis and leukocyte infiltration. The synovium forms a hyperplastic pannus with infiltrated macroph…	Primary immunodeficiencies (PIs) are a heterogeneous group of disorders, which affect cellular and humoral immunity or non-specific host defense mechanisms mediated by complement proteins, and cells such as phagocytes and natural killer (NK) cells. These disorders of the immune system cause increased susceptibility to infection, autoimmune disease, and malignancy. Most of PIs are due to genetic d…	Activation of T lymphocytes is a key event for an efficient response of the immune system. It requires the involvement of the T-cell receptor (TCR) as well as costimulatory molecules such as CD28. Engagement of these receptors through the interaction with a foreign antigen associated with major histocompatibility complex molecules and CD28 counter-receptors B7.1/B7.2, respectively, results in a s…	Specific families of pattern recognition receptors are responsible for detecting various pathogens and generating innate immune responses. The intracellular NOD-like receptor (NLR) family contains more than 20 members in mammals and plays a pivotal role in the recognition of intracellular ligands. NOD1 and NOD2, two prototypic NLRs, sense the cytosolic presence of the bacterial peptidoglycan frag…	There is a strong association between viruses and the development of human malignancies. We now know that at least six human viruses, Epstein-Barr virus (EBV), hepatitis B virus (HBV), hepatitis C virus (HCV), human papilloma virus (HPV), human T-cell lymphotropic virus (HTLV-1) and Kaposi's associated sarcoma virus (KSHV) contribute to 10-15% of the cancers worldwide. Via expression of many pote…	Cell adhesion molecules (CAMs) are (glyco)proteins expressed on the cell surface and play a critical role in a wide array of biologic processes that include hemostasis, the immune response, inflammation, embryogenesis, and development of neuronal tissue. There are four main groups: the integrin family, the immunoglobulin superfamily, selectins, and cadherins. Membrane proteins that mediate immune…	Immunity to different classes of microorganisms is orchestrated by separate lineages of effector T helper (TH)-cells, which differentiate from naive CD4+ precursor cells in response to cues provided by antigen presenting cells (APC) and include T helper type 1 (Th1) and Th2. Th1 cells are characterized by the transcription factor T-bet and signal transducer and activator of transcription (STAT) 4…	Interleukin (IL)-17-producing helper T (Th17) cells serve as a subset of CD4+ T cells involved in epithelial cell- and neutrophil mediated immune responses against extracellular microbes and in the pathogenesis of autoimmune diseases. In vivo, Th17 differentiation requires antigen presentation and co-stimulation, and activation of antigen presenting-cells (APCs) to produce TGF-beta, IL-6, IL-1, I…	Neutrophils play a central role in innate immune defense. One of the mechanisms of neutrophil action is the formation of neutrophil extracellular traps (NETs), the extracellular structures composed of chromatin coated with histones, proteases and granular and cytosolic proteins that help catch and kill microorganisms. NETs are formed by a process known as "NETosis" that can be triggered by microo…	Leukocyte migaration from the blood into tissues is vital for immune surveillance and inflammation. During this diapedesis of leukocytes, the leukocytes bind to endothelial cell adhesion molecules (CAM) and then migrate across the vascular endothelium. A leukocyte adherent to CAMs on the endothelial cells moves forward by leading-edge protrusion and retraction of its tail. In this process, alphaL…	Inflammatory immune response requires the recruitment of leukocytes to the site of inflammation upon foreign insult. Chemokines are small chemoattractant peptides that provide directional cues for the cell trafficking and thus are vital for protective host response. In addition, chemokines regulate plethora of biological processes of hematopoietic cells to lead cellular activation, differentiatio…	Specific families of pattern recognition receptors are responsible for detecting viral pathogens and generating innate immune responses. Non-self RNA appearing in a cell as a result of intracellular viral replication is recognized by a family of cytosolic RNA helicases termed RIG-I-like receptors (RLRs). The RLR proteins include RIG-I, MDA5, and LGP2 and are expressed in both immune and nonimmune…	Specific families of pattern recognition receptors are responsible for detecting microbial pathogens and generating innate immune responses. Toll-like receptors (TLRs) are membrane-bound receptors identified as homologs of Toll in Drosophila. Mammalian TLRs are expressed on innate immune cells, such as macrophages and dendritic cells, and respond to the membrane components of Gram-positive or Gra…	The interleukin 17 (IL-17) family, a subset of cytokines consisting of IL-17A-F, plays crucial roles in both acute and chronic inflammatory responses. IL-17A, the hallmark cytokine of the newly defined T helper 17 (TH17) cell subset, has important roles in protecting the host against extracellular pathogens, but also promotes inflammatory pathology in autoimmune disease, whereas IL-17F is mainly …	Human immunodeficiency virus type 1 (HIV-1) , the causative agent of AIDS (acquired immunodeficiency syndrome), is a lentivirus belonging to the Retroviridae family. The primary cell surface receptor for HIV-1, the CD4 protein, and the co-receptor for HIV-1, either CCR5 or CXCR4, are found on macrophages and T lymphocytes. At the earliest step, sequential binding of virus envelope (Env) glycoprot…	Human cytomegalovirus (HCMV) is an enveloped, double-stranded DNA virus that is a member of beta-herpesvirus family. HCMV is best known for causing significant morbidity and mortality in immunocompromised populations. As with other herpesviruses, HCMV gB and gH/gL envelope glycoproteins are essential for virus entry. HCMV gB could activate the PDGFRA, and induce activation of the oncogenic PI3-K/…	The osteoclasts, multinucleared cells originating from the hematopoietic monocyte-macrophage lineage, are responsible for bone resorption. Osteoclastogenesis is mainly regulated by signaling pathways activated by RANK and immune receptors, whose ligands are expressed on the surface of osteoblasts. Signaling from RANK changes gene expression patterns through transcription factors like NFATc1 and c…	Epstein-Barr virus (EBV) is a gamma-herpes virus that widely infects human populations predominantly at an early age but remains mostly asymptomatic. EBV has been linked to a wide spectrum of human malignancies, including nasopharyngeal carcinoma and other hematologic cancers, like Hodgkin's lymphoma, Burkitt's lymphoma (BL), B-cell immunoblastic lymphoma in HIV patients, and posttransplant-assoc…	Human papillomavirus (HPV) is a non-enveloped, double-stranded DNA virus. HPV infect mucoal and cutaneous epithelium resulting in several types of pathologies, most notably, cervical cancer. All types of HPV share a common genomic structure and encode eight proteins: E1, E2, E4, E5, E6, and E7 (early) and L1 and L2 (late). It has been demonstrated that E1 and E2 are involved in viral transcriptio…		The proteasome is a protein-destroying apparatus involved in many essential cellular functions, such as regulation of cell cycle, cell differentiation, signal transduction pathways, antigen processing for appropriate immune responses, stress signaling, inflammatory responses, and apoptosis. It is capable of degrading a variety of cellular proteins in a rapid and timely fashion and most substrate …	Herpes simplex virus 1(HSV-1) is a common human pathogen, which initially infects orofacial mucosal surfaces. The virus replicates in epithelial cells at these sites, causing clinically overt disease characterized by vesicular lesions. HSV-1 then penetrates to the nervous system and establishes latency in sensory neurons. Throughout the lifetime of the host, HSV-1 may reactivate from its latent s…	Viruses have evolved diverse mechanisms to evade detection and destruction by the immune system, including copying and repurposing host cytokine and cytokine receptor genes. Viral cytokines and cytokine receptors, together with a group of structurally unique, soluble, cytokine-binding or cytokine receptor-binding proteins, represent the three major molecular strategies for subversion and modulati…	Kaposi sarcoma-associated herpesvirus (KSHV), also known as human herpesvirus 8 (HHV-8), is the most recently identified human tumor virus, and is associated with the pathogenesis of Kaposi's sarcoma (KS), primary effusion lymphoma (PEL), and Multicentric Castleman's disease (MCD). Like all other herpesviruses, KSHV displays two modes of life cycle, latency and lytic replication, which are charac…	B cells are an important component of adaptive immunity. They produce and secrete millions of different antibody molecules, each of which recognizes a different (foreign) antigen. The B cell receptor (BCR) is an integral membrane protein complex that is composed of two immunoglobulin (Ig) heavy chains, two Ig light chains and two heterodimers of Ig-alpha and Ig-beta. After BCR ligation by antigen…	The complement system is a proteolytic cascade in blood plasma and a mediator of innate immunity, a nonspecific defense mechanism against pathogens. There are three pathways of complement activation: the classical pathway, the lectin pathway, and the alternative pathway. All of these pathways generate a crucial enzymatic activity that, in turn, generates the effector molecules of complement. The …	Staphylococcus aureus can cause multiple forms of infections ranging from superficial skin infections to food poisoning and life-threatening infections. The organism has several ways to divert the effectiveness of the immune system: secreting immune modulating proteins that inhibit complement activation and neutrophil chemotaxis or lysis, modulating the sensitivity to cationic antimicrobial pepti…	Prolactin (PRL) is a polypeptide hormone known to be involved in a wide range of biological functions including osmoregulation, lactation, reproduction, growth and development, endocrinology and metabolism, brain and behavior, and immunomodulation. PRL mediates its action through PRLR, a transmembrane protein of the hematopoietin cytokine receptor superfamily. At the protein level, the long PRLR …	The phosphatidylinositol 3' -kinase(PI3K)-Akt signaling pathway is activated by many types of cellular stimuli or toxic insults and regulates fundamental cellular functions such as transcription, translation, proliferation, growth, and survival. The binding of growth factors to their receptor tyrosine kinase (RTK) or G protein-coupled receptors (GPCR) stimulates class Ia and Ib PI3K isoforms, res…	Acute myeloid leukemia (AML) is a disease that is characterized by uncontrolled proliferation of clonal neoplastic cells and accumulation in the bone marrow of blasts with an impaired differentiation program. AML accounts for approximately 80% of all adult leukemias and remains the most common cause of leukemia death. Two major types of genetic events have been described that are crucial for leuk…	Chronic myeloid leukemia (CML) is a clonal myeloproliferative disorder of a pluripotent stem cell. The natural history of CML has a triphasic clinical course comprising of an initial chronic phase (CP), which is characterized by expansion of functionally normal myeloid cells, followed by an accelerated phase (AP) and finally a more aggressive blast phase (BP), with loss of terminal differentiatio…
The number of genes	99	124	63	104	68	97	49	136	232	149	131	60	93	38	104	184	204	149	92	108	190	114	192	70	104	94	212	225	128	202	331	78	46	495	100	194	82	85	96	70	354	67	76
Gene	KITLG	TBXA2R	POLR3A	CLEC7A	IGH	IGH	CD80	C1QA	TMPRSS2	CD58	HLA-A	SLC34A1	CD80	ADA	CD3D	NOD1	SRC	CD58	DLL3	IL1B	FCGR3A	JAM3	CXCL1	DDX58	TLR1	IL25	CD4	PDGFRA	CSF1	CR2	WNT1	IFNG	PSMD3	LTA	CCL5	C3	IGH	F3	KRT9	PRL	EGF	KIT	BCR
	IL7	F2	POLR3B	LSP1	FCER1A	FCGR1A	CD86	C1QB	ACE2	CD2	HLA-B	SLC34A2	CD86	IL7R	CD3E	RIPK2	HRAS	CD2	DLL1	IL1R1	FCGR3B	ITGAM	CXCL2	IFIH1	TLR2	IL17RA	BTRC	PIK3CA	CSF1R	CD19	WNT2	TNF	PSMD9	TNFSF14	CCL3	TLR3	CD79A	F7	KRT10	PRLR	TGFA	FLT3	ABL1
	IL4	F2R	POLR3C	HRAS	MS4A2	FCGR2A	HLA-DMA	C1QC	NRP1	VSIR	HLA-C	SLC34A3	CD28	IL2RG	CD3G	IKBKG	KRAS	VSIR	DLL4	IL1RAP	SYK	ITGB2	CXCL3	MAVS	TLR6	IL17RB	FBXW11	PIK3CD	GRB2	HLA-DMA	WNT2B	PSME1	PSMD12	TNFRSF14	CCL3L1	TICAM1	CD79B	F10	KRT12	JAK2	EREG	PIK3CA	CRK
	CSF2	F2RL3	POLR3D	KRAS	FCER1G	FCGR3A	HLA-DMB	C2	ACE	IGSF11	HLA-G	VDR	CTLA4	JAK3	CD247	CHUK	NRAS	IGSF11	NOTCH3	MAPK11	MAP3K7	JAM2	CXCL5	DHX58	LBP	TRADD	SKP1	PIK3CB	MAPK1	HLA-DMB	WNT3	PSME2	PSMD11	TRAF2	CCL3L3	TRAF3	LYN	F5	KRT13	SHC1	AREG	PIK3CD	CRKL
	FLT3LG	GNA13	POLR3E	NRAS	SYK	FCGR3B	HLA-DOA	C4A	MAS1	CD80	HLA-E	TRPM6	HLA-DMA	DCLRE1C	CD4	IKBKB	MAPK1	CD80	MAML3	MAPK12	RAF1	ITGA4	CXCL6	TRAF3	CD14	FADD	CUL1	PIK3R1	MAPK3	HLA-DOA	WNT3A	PSME3	PSMD6	TRAF5	CCL8	IKBKE	SYK	F2	KRT14	SHC2	FGF1	PIK3CB	CBL
	IL5	ARHGEF1	POLR1C	MRAS	LYN	PTPRC	HLA-DOB	C4B	AGTR1	CD274	KIR3DL2	TRPM7	HLA-DMB	RAG1	CD8A	NFKBIB	MAPK3	CD274	MAML2	MAPK13	MAP2K1	ITGB1	PPBP	TANK	LY96	CASP3	RBX1	PIK3R2	PIK3CA	HLA-DOB	WNT4	HSPA8	PSMD7	IKBKB	CCL14	TBK1	BTK	F12	KRT15	SHC3	FGF2	PIK3R1	PIK3CA
	CSF3	ARHGEF12	POLR3K	RRAS	BTK	HCK	HLA-DPA1	H2AX	CYBB	CD28	KIR3DL1	TRPV6	HLA-DOA	RAG2	CD8B	NFKBIA	CREB1	CD28	MAML1	MAPK14	MAP2K2	PECAM1	CXCL8	AZI2	TLR3	CASP8	CXCR4	PIK3R3	PIK3CD	HLA-DPA1	WNT5A	HSPA1A	PSMD13	CHUK	CCL16	IRF7	DAPP1	F11	KRT16	SHC4	FGF3	PIK3R2	PIK3CD
	IL3	RHOA	POLR1D	RRAS2	INPP5D	LYN	HLA-DPB1	H2AC20	NFKB1	CD86	KIR3DL3	SLC8A1	HLA-DOB	CD3D	CD8B2	NFKB1	ATF2	CD86	RBPJL	MTOR	MAPK1	CD99	CXCL9	TBKBP1	TLR4	TRAF3IP2	CCR5	AKT1	PIK3CB	HLA-DPB1	WNT5B	HSPA2	PSMD14	IKBKG	CCL15	IFNA1	BLNK	F9	KRT17	SRC	FGF4	PIK3R3	PIK3CB
	IL6	ROCK1	POLR3H	RAF1	PLCG1	SYK	HLA-DQA1	H2AC12	RELA	CTLA4	KIR2DL2	SLC8A2	HLA-DPA1	CD3E	PTPRC	RELA	ATF4	CTLA4	RBPJ	IRF4	MAPK3	CD99L2	CXCL10	IKBKG	TLR5	TRAF6	GNAI1	AKT2	PIK3R1	HLA-DQA1	WNT6	HSPA1L	PSMD8	NFKBIA	CCL23	IFNA2	VAV3	VWF	KRT18	PIK3CA	FGF17	AKT1	PIK3R1
	IL11	ROCK2	POLR3GL	RELA	PLCG2	PIK3CA	HLA-DQA2	H2AC1	TNF	ICOSLG	KIR2DL1	SLC8A3	HLA-DPB1	PTPRC	LCK	IL1B	CREB3	ICOSLG	NFKB1	TGFB1	SIGLEC9	ITGAL	CXCL11	TBK1	TLR7	NFKB1	GNAI3	AKT3	PIK3R2	HLA-DQA2	WNT7A	HSPA1B	SEM1	NFKB1	CCL13	IFNA4	VAV1	F8	KRT19	PIK3CD	FGF6	AKT2	PIK3R2
	IL1A	PPP1CA	POLR3G	RELB	PRKCA	PIK3CD	HLA-DQB1	H2AW	IL6	ICOS ligand [KO:K06710]	KIR2DL3	ATP2B1	HLA-DQA1	CD4	FYN	IL18	CREB3L1	ICOS ligand [KO:K06710]	RELA	TGFBR1	CYBB	F11R	CXCL12	IKBKE	TLR8	RELA	GNAI2	TSC1	PIK3R3	HLA-DQB1	WNT7B	HSPA6	PSMD4	RELA	CCL7	IFNA5	VAV2	THBD	KRT31	PIK3CB	FGF7	AKT3	PIK3R3
	IL1B	PPP1CB	POLR3F	IL12A	PIK3CA	PIK3CB	HLA-DRA	H2AB3	IL1B	ICOS	KIR2DL5A	ATP2B3	HLA-DQA2	CD8A	ZAP70	IL6	CREB3L2	ICOS	IFNG	TGFBR2	NCF1	CDH5	CXCL13	IRF3	CTSK	FOS	GNAO1	TSC2	AKT1	HLA-DRA	WNT8A	HSPA4	PSMD2	BIRC2	CCL2	IFNA6	RAC1	PROCR	KRT32	PIK3R1	FGF8	CHUK	AKT1
	TNF	PPP1CC	POLR2E	IL12B	PIK3CD	PIK3R1	HLA-DRB1	H2AC8	IL12A	HLA-DMA	KLRC1	ATP2B4	HLA-DQB1	CD8B	LCP2	TNF	CREB3L3	HLA-DMA	IFNGR1	SMAD2	CYBA	CLDN4	CXCL16	IRF7	TLR9	FOSB	PIK3CA	RHEB	AKT2	HLA-DRB1	WNT8B	HSP90AA1	PSMD1	BIRC3	CCL27	IFNA7	RAC2	PROC	KRT33A	PIK3R2	FGF9	IKBKB	AKT2
	CSF1	PPP1R12A	POLR2F	IL1B	PIK3CB	PIK3R2	HLA-DRB3	H2AC4	IL12B	HLA-DMB	KLRD1	ATP2B2	HLA-DRA	CD8B2	LAT	CXCL8	CREB3L4	HLA-DMB	IFNGR2	SMAD3	NCF2	CLDN3	PF4	IFNA1	RAC1	JUN	PIK3CD	MTOR	AKT3	HLA-DRB3	WNT9A	HSP90AB1	ADRM1	CCL2	CCL11	IFNA8	RAC3	F2R	KRT33B	PIK3R3	FGF10	IKBKG	AKT3
	EPO	MYL12B	POLR2H	SYK	PIK3R1	PIK3R3	HLA-DRB4	MACROH2A2	MMP3	HLA-DOA	PTPN6	S100G	HLA-DRB1	AIRE	ITK	CXCL1	CREB5	HLA-DOA	JAK1	SMAD4	NCF4	CLDN7	PF4V1	IFNA2	PIK3CA	JUND	PIK3CB	EIF4EBP1	IFNG	HLA-DRB4	WNT9B	HLA-A	PSMC2	NECTIN1	CCL24	IFNA10	PLCG2	F2RL2	KRT34	AKT1	FGF16	NFKB1	BAD
	THPO	MYL12A	POLR2K	PTPN11	PIK3R2	AKT1	HLA-DRB5	MACROH2A1	MMP1	HLA-DOB	PTPN11	SLC26A3	HLA-DRB3	TAP1	TEC	CXCL2	ATF6B	HLA-DOB	JAK2	IL21	RAC1	CLDN19	CXCL14	IFNA4	PIK3CD	FOSL1	PIK3R1	RPS6KB1	IFNGR1	HLA-DRB5	WNT10B	HLA-B	PSMC1	NECTIN2	CCL26	IFNA13	PPP3CA	F2RL3	KRT35	AKT2	FGF5	RELA	BCL2L1
	CD34	P2RX1	POLR2L	MAP3K14	PIK3R3	AKT2	CD28	H2AC19	CCL2	HLA-DPA1	ICAM1	SLC26A6	HLA-DRB4	TAP2	NCK1	CXCL3	DDB1	HLA-DPA1	STAT1	IL21R	RAC2	CLDN16	XCL1	IFNA5	PIK3CB	IL4	PIK3R2	RPS6KB2	IFNGR2	TLR2	WNT10A	HLA-C	PSMC5	PILRA	CCL28	IFNA14	PPP3CB	F13A1	KRT40	AKT3	FGF18	BAD	CHUK
	FLT3	ORAI1	DDX58	CHUK	PDPK1	AKT3	IL2	H2AJ	CXCL8	HLA-DPB1	ICAM2	SLC26A9	HLA-DRB5	LCK	NCK2	CCL2	YWHAZ	HLA-DPB1	IL12A	IL2RG	TLR7	CLDN14	XCL2	IFNA6	PIK3R1	IL5	PIK3R3	CHUK	STAT1	MYD88	WNT11	HLA-F	PSMC6	PILRB	CCL17	IFNA16	PPP3CC	F13B	KRT39	FOXO3	FGF20	MTOR	IKBKB
	DNTT	ITPR1	MAVS	NFKB2	AKT1	RPS6KB1	IL4	H2AB1	ADAM17	HLA-DQA1	ITGAL	CLCN2	ITGAL	ZAP70	VAV3	CCL5	YWHAB	HLA-DQA1	IL12B	JAK1	TLR8	CLDN15	CX3CL1	IFNA7	PIK3R2	IL13	PTK2	IKBKB	IL1A	IRAK4	WNT16	HLA-G	PSMC3	PTPN11	CCL22	IFNA17	PPP3R1	CPB2	KRT23	GALT	FGF22	EIF4EBP1	IKBKG
	HLA-DMA	ITPR2	NFKB1	PLCG2	AKT2	RPS6KB2	IL5	H2AC17	TNFRSF1A	HLA-DQA2	ITGB2	SLC9A3	ITGB2	RFX5	VAV1	CAMP	YWHAQ	HLA-DQA2	IL12RB1	JAK3	ELANE	CLDN17	CCL1	IFNA8	PIK3R3	CCL17	PTK2B	IKBKG	IL1B	IRAK1	FZD1	HLA-E	PSMC4	ITGA5	CCL4	IFNA21	PPP3R2	FGA	KRT25	GRB2	FGF19	RPS6KB1	NFKBIA
	HLA-DMB	ITPR3	RELA	ITPR1	AKT3	PLCG1	IL6	H2AC18	NFKBIA	HLA-DQB1	PTK2B	SLC5A1	ICAM1	RFXAP	VAV2	DEFA1	YWHAE	HLA-DQB1	IL12RB2	IL6	MPO	CLDN20	CCL2	IFNA10	AKT1	CCL11	PXN	NFKB1	IL1R1	TRAF6	FZD7	HSPA5	PSME1	ITGB3	CCL4L2	IRF3	NFATC1	FGB	KRT28	SOS1	FGF21	RPS6KB2	NFKB1
	HLA-DOA	STIM1	IL6	ITPR2	RAC1	PLCG2	IL10	H2AC11	NFKBIB	HLA-DRA	VAV3	SLC6A19	IL15	RFXANK	GRAP2	DEFA3	YWHAH	HLA-DRA	TYK2	IL6R	ACTG1	CLDN11	CCL3	IFNA13	AKT2	IL17A	CRK	RELA	TNF	TAB1	FZD2	CANX	PSME2	SRC	CCL4L1	CREBBP	NFATC2	FGG	KRT24	SOS2	FGF23	GRB2	RELA
	HLA-DOB	MYLK	CGAS	ITPR3	RAC2	PRKCD	TGFB1	H2AC21	HBEGF	HLA-DRB1	VAV1	ATP1A1	TNFSF13	CIITA	GRB2	DEFA4	YWHAG	HLA-DRB1	STAT4	IL6ST	ACTB	CLDN18	CCL3L1	IFNA14	AKT3	IL17F	CRKL	EGFR	TNFRSF1A	TAB2	FZD3	B2M	PSME3	SYK	CCL20	EP300	NFATC3	KLKB1	KRT27	HRAS	NGF	SOS1	MDM2
	HLA-DPA1	MYLK2	STING1	CALML3	RAC3	PRKCE	TNFSF13	H2AZ2	EGFR	HLA-DRB3	VAV2	ATP1A2	TNFSF13B	ORAI1	PAK1	DEFA5	JAK1	HLA-DRB3	TBX21	JAK2	VDAC1	CLDN22	CCL3L3	IFNA16	TOLLIP	IL17RC	AKT1	GRB2	TGFB1	MAP3K7	FZD4	PDIA3	PSME4	CARD9	CCL1	IFNB1	GRB2	KNG1	KRT20	KRAS	BDNF	SOS2	TP53
	HLA-DPB1	MYLK3	TBK1	CALM2	MAP2K4	RAF1	TNFSF13B	H2AC7	IL6R	HLA-DRB4	RAC1	ATP1A3	IGH	IGH	PAK2	DEFA6	STAT3	HLA-DRB4	RUNX3	IL23A	VDAC2	CLDN5	CCL4	IFNA17	MYD88	TRAF3	AKT2	SOS1	TGFB2	CHUK	FZD5	CALR	PSMA6	IRF3	CCL25	IFNAR1	SOS1	BDKRB1	KRT38	NRAS	NTF3	HRAS	CDKN1B
	HLA-DQA1	MYLK4	IKBKE	CALM3	MAP2K7	MAP2K1	TNFRSF13B	H2AZ1	IL6ST	HLA-DRB5	RAC2	ATP1A4	LTB	IGLL1	PAK3	DEFA1B	STAT5A	HLA-DRB5	HLA-DMA	IL23R	VDAC3	CLDN10	CCL4L2	IFNA21	TIRAP	ANAPC5	AKT3	SOS2	TGFBR1	IKBKB	FZD8	TAPBP	PSMA2	IFNB1	CCL18	IFNAR2	SOS2	BDKRB2	KRT37	RAF1	NTF4	NRAS	GRB2
	HLA-DQA2	P2RY1	IRF3	CALM1	MAP2K3	MAPK1	TNFRSF17	H2AC15	JAK1	CD4	RAC3	ATP1B4	TNF	CD79A	PAK4	DEFB4A	STAT5B	CD4	HLA-DMB	IL12RB1	SLC25A4	CLDN8	CCL4L1	IFNB1	FADD	TNFAIP3	MTOR	HRAS	TGFBR2	IKBKG	FZD6	TAP1	PSMA4	TP53	CCL19	JAK1	RASGRP3	PLG	KRT36	MAP2K1	INS	KRAS	GAB2
	HLA-DQB1	GNAQ	IRF7	CALML6	MAP2K6	MAPK3	TNFRSF13C	H2AC6	TYK2	HLA-A	PAK1	ATP1B1	IL1A	BLNK	PAK5	DEFB4B	CASP3	HLA-A	HLA-DOA	TYK2	SLC25A5	CLDN6	CCL5	IFNW1	CASP8	HSP90AA1	RPS6KB1	KRAS	TNFSF11	NFKBIA	FZD10	TAP2	PSMA7	C3	CCL21	TYK2	HRAS	TFPI	keratin, type I cuticular Ha4 [KO:K07604]	MAP2K2	IGF1	ARAF	PTPN11
	HLA-DRA	PLCB1	IFNA1	CALML5	MAPK8	PLA2G4E	IGH	H2AC13	STAT3	HLA-B	MAP2K1	ATP1B2	IL1B	BTK	PAK6	DEFB103A	HPN	HLA-B	HLA-DOB	STAT3	SLC25A6	CLDN2	CCL7	IFNE	IRAK4	HSP90AB1	RPS6KB2	NRAS	TNFRSF11A	NFKB1	FZD9	CD8A	PSMA8	C5	CXCL1	STAT1	KRAS	SERPINC1	KRT26	MAPK1	IGF2	BRAF	SOS1
	HLA-DRB1	PLCB2	IFNA2	CALML4	MAPK10	PLA2G4A	AICDA	H2AC14	IL2	HLA-C	MAP2K2	ATP1B3	IL6	IKBKG	BUB1B-PAK6	DEFB103B	PIK3CA	HLA-C	HLA-DPA1	RORC	SLC25A31	CLDN1	CCL8	IFNK	IRAK1	HSP90B1	NFKB1	RAF1	TNFRSF11B	RELA	DVL3	CD8B	PSMA5	CFP	CXCL2	STAT2	NRAS	SERPIND1	FGG	MAPK3	PDGFA	RAF1	SOS2
	HLA-DRB3	PLCB3	IFNA4	PPP3CA	MAPK9	JMJD7-PLA2G4B	CD40	H2AC16	CSF3	HLA-F	MAPK1	FXYD2	IL11	CD40	RHOA	NOD2	PIK3CD	HLA-F	HLA-DPB1	RORA	PPIF	CLDN9	CCL11	TRADD	TRAF6	TBK1	RELA	MAP2K1	TRAF2	TNF	DVL2	CD8B2	PSMA1	TLR2	CXCL3	IRF9	RAF1	SERPINA5	C3	FOS	PDGFB	MAP2K1	HRAS
	HLA-DRB4	PLCB4	IFNA5	PPP3CB	MAPK11	PLA2G4B	CD40LG	H2AB2	CSF2	HLA-G	MAPK3	SLC46A1	IL18	CD40LG	CDC42	MAP3K7	PIK3CB	HLA-G	HLA-DQA1	HIF1A	PADI4	CLDN23	CCL13	FADD	TAB1	TAB2	FOS	MAP2K2	TRAF6	IL6	DVL1	KIR3DL2	PSMA3	TLR9	CXCL5	EIF2AK2	MAP2K1	PROS1	CFB	MAPK8	PDGFC	MAP2K2	KRAS
	HLA-DRB5	PRKCZ	IFNA6	PPP3CC	MAPK12	PLA2G4C	ICOS	H2BC15	CXCL10	HLA-E	TNF	HMOX1	TLR2	UNG	DLG1	TAB1	PIK3R1	HLA-E	HLA-DQA2	HSP90AA1	IGH	CLDN34	CCL14	RIPK1	TAB2	TAB3	JUN	MAPK1	LCK	DDX58	GSK3B	KIR3DL1	PSMB6	MYD88	CXCL6	MAPK11	MAP2K2	SERPINE1	CFD	MAPK10	PDGFD	MAPK1	NRAS
	CD44	PRKCI	IFNA7	PPP3R1	MAPK13	PLA2G4D	ICOSLG	H2BC9	RPS2	CD8A	CSF2	HMOX2	TLR4	AICDA	MAPK11	TAB2	PIK3R2	CD8A	HLA-DQB1	HSP90AB1	FCGR1A	CLDN25	CCL15	CASP8	MAP3K7	MAP3K7	BAD	MAPK3	FYN	MAVS	AXIN1	KIR3DL3	PSMB7	IRF7	CXCL8	MAPK12	MAPK1	SERPINB2	CFH	MAPK9	CSF1	MAPK3	RAF1
	KIT	RASGRP1	IFNA8	PPP3R2	MAPK14	PLA2G4F	ICOS ligand [KO:K06710]	H2BC14	RPS3	CD8B	IFNG	CYBRD1	JUN	ICOS	MAPK12	TAB3	PIK3R3	CD8B	HLA-DRA	AHR	FCGR2A	CLDN24	CCL23	CASP10	IKBKG	IKBKG	HRAS	ELK1	MAP3K14	TRAF3	AXIN2	KIR2DL2	PSMB3	TLR3	PPBP	MAPK13	MAPK3	PLAT	MBL2	MAPK11	KITLG	STAT3	ARAF
	IL2RA	RASGRP2	IFNA10	NFATC1	IL4	PLA2G6	CCR9	H2BW1	RPS3A	CD8B2	KIR2DS1	SLC11A2	FOS	TNFRSF13C	MAPK13	MAPK1	RELA	CD8B2	HLA-DRB1	IL17A	ITGAM	OCLN	CCL16	CHUK	CHUK	CHUK	KRAS	SP1	CHUK	TBK1	APC	KIR2DL1	PSMB2	TICAM1	PF4	MAPK14	FOS	PLAU	MASP1	MAPK12	FLT3LG	STAT5A	BRAF
	IL7R	RAP1A	IFNA13	NFATC2	IL13	MARCKS	ITGA4	H2BC1	RPS4Y1	PDCD1LG2	KIR2DS3	FTH1	TGFB1	CD19	MAPK14	MAPK3	REL	PDCD1LG2	HLA-DRB3	IL17F	ITGB2	ESAM	CCL17	IKBKB	IKBKB	IKBKB	NRAS	ITGAV	RELB	IKBKE	APC2	KIR2DL3	PSMB5	IRAK4	PF4V1	MAPKAPK2	JUN	PLAUR	MASP2	MAPK13	VEGFA	STAT5B	MAP2K1
	TFRC	RAP1B	IFNA14	NFATC3	IL3	MARCKSL1	ITGB7	H2BC18	RPS4X	CD276	KIR2DS4	FTL	TGFB2	TNFRSF13B	PLCG1	MAPK8	NFKB2	CD276	HLA-DRB4	IL22	ITGAL	VCAM1	CCL18	NFKBIB	NFKBIA	NFKBIA	RAF1	ITGB3	NFKB2	IRF7	CTNNB1	KIR2DL4	PSMB1	IRAK1	CXCL9	MAP2K6	PRKCB	SERPINA1	IGH	MAPK14	VEGFB	PIM1	MAP2K2
	CD38	APBB1IP	IFNA16	NFATC4	IL5	PLD1	CXCL12	H2BC17	RPS4Y2	VTCN1	KIR2DS5	SLC40A1	TGFB3		PPP3CA	MAPK10	NFKB1	VTCN1	HLA-DRB5	HLA-DMA	CLEC7A	EZR	CCL19	NFKBIA	NFKB1	MAPK11	MAP2K1	SRC	MAP3K7	IRF3	CSNK1A1L	KIR2DL5A	PSMB4	TRAF6	CXCL10	ZFP36	CARD11	SERPINF2	C1QA	CCND1	PGF	PIM2	MAPK1
	CD7	TLN1	IFNA17	IL2	CSF2	PLD2	CXCR4	H2BC3	RPS5	PDCD1	KIR2DS2	HEPH	IL23A		PPP3CB	MAPK9	TP53	PDCD1	CD4	HLA-DMB	SRC	MSN	CCL20	NFKB1	RELA	MAPK12	MAP2K2	RAC1	TAB1	IFNA1	CSNK1A1	KLRC1	PSMB9	MAP3K7	CXCL11	IL6	BCL10	A2M	C1QB	GSK3B	VEGFC	RUNX1	MAPK3
	CD2	TLN2	IFNA21	IL10	TNF	PLPP1	CCL28	H2BC8	RPS6	CD40	KLRC2	HEPHL1	IL17A		PPP3CC	MAPK11	CCNE1	CD40	LCK	HLA-DOA	PLCB1	ACTG1	CCL21	RELA	MAP3K8	MAPK13	MAPK1	RAC2	TAB2	IFNA2	TERT	KLRC2	PSMB10	TAB1	CXCL13	CSF2	MALT1	CFB	C1QC	CISH	VEGFD	CSF1R	SHC1
	CD5	ITGA2B	IFNB1	EGR2	LCP2	PLPP3	CCR10	H2BC13	RPS7	CD40LG	KLRC3	TF	PTH		PPP3R1	MAPK12	CCNE2	CD40LG	CD3E	HLA-DOB	PLCB2	ACTB	CCL22	TRAF2	MAP2K1	MAPK14	MAPK3	RAC3	IKBKG	IFNA4	TCF7	KLRC3	PSMB8	TAB2	CXCL12	CCR3	CHUK	CFD	C1R	SOCS1	HGF	MPO	SHC2
	CD1A	ITGB3	ZBP1	EGR3	VAV3	PLPP2	CCL25	H2BC4	RPS8	ALCAM	NCR2	SLC39A4	CSF1		PPP3R2	MAPK13	CDK2	ALCAM	CD3G	HLA-DPA1	PLCB3	PIK3CA	CCL24	MAP3K7	MAP2K2	MAPK8	GNAQ	RHOA	IKBKB	IFNA5	TCF7L1	KLRC4	PSMB11	IL1B	CXCL14	CCR5	IKBKB	C3	C1S	SOCS2	ANGPT1	CSF2	SHC3
	CD1B	FERMT3	RIPK1	PTGS2	VAV1	SPHK1	MADCAM1	H2BC5	RPS9	CD6	TYROBP	SLC30A1	TNFSF11		NFATC1	MAPK14	EGR2	CD6	CD247	HLA-DPB1	PLCB4	PIK3CD	CCL25	TRAF6	MAPK1	MAPK10	GNA11	CGAS	NFKBIA	IFNA6	TCF7L2	KLRD1	IFNG	CCL5	XCL1	CCR1	IKBKG	C5	C2	SOCS3	ANGPT2	IL3	SHC4
	CD1C	FGA	RIPK3	PRKCD	VAV2	SPHK2	LTBR	H2BC6	RPS10	PVR	LCK	SLC31A1	TNFRSF11A		NFATC2	JUN	EGR3	PVR	CD3D	HLA-DQA1	PLCG1	PIK3CB	CCL26	MAP3K1	MAPK3	MAPK9	PLCG1	STING1	RELA	IFNA7	UBE3A	KIR2DS1	PSMF1	IL6	XCL2	CCR4	NFKB1	C6	C4A	SOCS4	ANGPT4	RUNX1T1	MYC
	CD1D	FGB	IKBKG	MAPK1	FYN	PRKCA	MAP3K14	H2BC10	RPS10-NUDT3	CD226	IGH	STEAP1	ATP6V1A		NFATC3	ATG16L1	VDAC3	CD226	ZAP70	HLA-DQA2	PLCG2	PIK3R1	CCL27	MAPK8	MAP2K3	MAPK1	PLCG2	TBK1	NFKB1	IFNA8	TLR3	KIR2DS3	POMP	TNF	CX3CL1	CCR8	RELA	C7	C4B	SOCS5	EFNA1	PML	STAT5A
	CD1E	FGG	CHUK	MAPK3	GAB2	PRKCB	IL15	H2BC21	RPS11	NECTIN2	FCGR3A	STEAP2	ATP6V1B1		SOS1	ATG5	LTBR	NECTIN2	LAT	HLA-DQB1	PRKCA	PIK3R2	CCL28	MAPK10	MAP2K6	MAPK3	ITPR1	IRF3	NFATC2	IFNA10	TICAM1	KIR2DS4		IL12A	IL10	FAS	NFKBIA	C8A	C5	SOCS7	EFNA2	RARA	STAT5B
	CD4	P2RY12	IKBKB	NLRP3	LAT	PRKCG	IL15RA	H2BC11	RPS12	TIGIT	FCGR3B	MT1B	ATP6V1B2		SOS2	ATG12	SP100	TIGIT	PLCG1	HLA-DRA	PRKCB	PIK3R3	CXCR2	MAPK9	MAP2K4	MAPK4	ITPR2	IFNA1	NFATC1	IFNA13	TRAF3	KIR2DS5		IL12B	IL6	FADD	NFKBIB	C8B	C3AR1	SOCS6	EFNA3	ZBTB16	CDKN2A
	CD8A	GNAI1	NFKBIB	PYCARD	GRB2	NCF1	PIGR	H2BC12	RPS13	ITGAL	NCR1	MT1E	ATP6V1C2		RASGRP1	GABARAP	HNRNPK	ITGAL	PPP3CA	HLA-DRB1	PRKCG	RAC1	CXCR1	MAPK11	MAP2K7	MAPK6	ITPR3	IFNA2	IFNB1	IFNA14	IKBKE	KIR2DS2		DDX58	IL2	CASP8	NFKBIE	C8G	C5AR1	STAT1	EFNA4	CEBPA	CDKN1A
	CD8B	GNAI3	NFKBIA	CASP1	SOS1	GSN		H2BU1	RPS14	ITGB2	NCR3	MT1F	ATP6V1C1		HRAS	GABARAPL1	CDKN1A	ITGB2	PPP3CB	HLA-DRB3	ATG7	CYBB	CXCR3	MAPK12	MAPK11	MAPK7	CALML3	IFNA4	MAP2K1	IFNA16	TBK1	IFI30		IFIH1	IL18	BID	IFITM1	C9	FCGR1A	STAT3	EFNA5	PER2	CCND1
	CD8B2	GNAI2	CCL4	CARD9	SOS2	SCIN		H2BC7	RPS15	ICAM1	FCER1G	MT1G	ATP6V1D		KRAS	GABARAPL2	DDX3X	ICAM1	PPP3CC	HLA-DRB4	FPR1	CYBA	CXCR4	MAPK13	MAPK12	MAPK15	CALM2	IFNA5	MAP2K6	IFNA17	IRF3	LGMN		MAVS	IL37	BAX	CD81	C1QA	FCGR2A	STAT5A	EGFR	SPI1	CDK4
	CD3D	ADCY1	CCL4L2	BCL10	HRAS	VAV3		H2BW2	RPS15A	ICAM2	CD247	MT1H	ATP6V1E2		NRAS	MAP1LC3C	EIF2AK2	ICAM2	PPP3R1	HLA-DRB5	FPR3	NCF2	CXCR5	MAPK14	MAPK13	CEBPB	CALM3	IFNA6	MAPK11	IFNA21	IFNB1	CTSB		TRAF3	IL19	BAK1	CD19	C1QB	FCGR2B	STAT5B	ERBB2	CD14	CDK6
	CD3E	ADCY2	CCL4L1	MALT1	KRAS	VAV1		LOC102724334	RPS16	ICAM3	ZAP70	MT1M	ATP6V1E1		RAF1	MAP1LC3B	PRKACA	ICAM3	PPP3R2	CD4	FPR2	NCF1	CXCR6	CXCL8	MAPK14	TRAF4	CALM1	IFNA7	MAPK12	IFNB1	CREBBP	HLA-DMA		IKBKE	IL20	CYCS	CR2	C1QC	FCGR2C	TNFSF11	ERBB3	ITGAM	RB1
	CD3G	ADCY3	CCL5	CASP8	NRAS	VAV2		H2BE1	RPS17	CD22	SYK	MT1X	ATP6V1F		MAP2K1	MAP1LC3A	PRKACB	CD22	NFATC1	LCK	PIK3CA	NCF4	XCR1	TNF	MAPK8	IKBKE	CALML6	IFNA8	MAPK13	IFNAR1	EP300	HLA-DMB		TBK1	IL24	CASP9	PIK3R1	C1R	FCGR3A	TNFRSF11A	ERBB4	FCGR1A	E2F1
	MME	ADCY4	CXCL10	IKBKG	RAF1	CDC42		H2BS1	RPS18	PTPRC	LCP2	MT2A	ATP6V1G1		MAP2K2	MAP1LC3B2	PRKACG	PTPRC	NFATC2	CD3E	PIK3CD	CTNNB1	CX3CR1	IL12A	MAPK10	USP25	CALML5	IFNA10	MAPK14	IFNAR2	TADA3	HLA-DOA		IFNA1	TNF	CASP3	PIK3R2	C1S	FCGR3B	NFKB1	FGFR1	CEBPE	E2F2
	CD9	ADCY5	AIM2	IKBKB	MAP2K1	WAS		H3-5	RPS19	SIGLEC1	LAT	MT1A	ATP6V1G3		MAPK1	SUGT1	H2BC15	SIGLEC1	NFATC3	CD3G	PIK3CB	CTNND1	CCR8	IL12B	MAPK9	TRAF5	CALML4	IFNA13	MAP2K7	JAK1	TP53	HLA-DOB		IFNA2	LTA	TNFRSF1A	PIK3R3	MBL2	FCAR	RELA	FGFR2	BCL2A1	E2F3
	CD19	ADCY6	PYCARD	NFKBIA	MAP2K2	VASP		H3-3B	RPS20	SPN	PLCG1	MT1HL1	ATP6V1G2		MAPK3	SHARPIN	H2BC9	SPN	PRKCQ	CD247	PIK3R1	CTNNA3	CCR6	CXCL10	JUN	TRAF2	PPP3CA	IFNA14	MAPK8	TYK2	MAGI1	HLA-DPA1		IFNA4	TNFSF14	TRADD	PIK3CA	MASP1	FPR3	ELF5	FGFR3	CCNA2	GADD45A
	CD22	ADCY7	CASP1	NFKB1	MAPK1	ACTR2		H3C4	RPS21	NECTIN3	PLCG2	ATOX1	ATP6V0E1		FOS	RBCK1	H2BC14	NECTIN3	CHUK	CD3D	PIK3R2	CTNNA1	CCR9	TRIM25	FOS	SRSF1	PPP3CB	IFNA16	MAPK10	STAT1	PTEN	HLA-DPB1		IFNA5	TNFSF10	TRAF2	PIK3CD	MASP2	FPR2	CSN2	FGFR4	CCNA1	GADD45B
	CD24	ADCY8	IL1B	TNF	MAPK3	ACTR3B		H3C3	RPS23	CLDN4	SH3BP2	ATP7B	ATP6V0E2		JUN	RNF31	H2BW1	CLDN4	IKBKB	ZAP70	PIK3R3	CTNNA2	CCR4	CYLD	TNF	ELAVL1	PPP3CC	IFNA17	MAPK9	STAT2	PARD3	HLA-DQA1		IFNA6	IL34	CHUK	PIK3CB	C2	FPR1	CGA	NGFR	MYC	GADD45G
	MS4A1	ADCY9	IL18	IL6	PLA2G4E	ACTR3C		H3C1	RPS24	CLDN3	PIK3CA	ATP7A	TCIRG1		PRKCQ	XIAP	H2BC1	CLDN3	IKBKG	LAT	AKT1	PTPN11	CCR7	RNF125	IL1B	GSK3B	PPP3R1	IFNA21	FOS	IRF9	PARD6A	HLA-DQA2		IFNA7	CSF1	IKBKB	AKT1	C4A	PLG	LHB	NTRK1	DUSP6	BAX
	CR2	PTGIR	IL33	IL23A	PLA2G4A	ACTR3		H3-3A	RPS25	CLDN7	PIK3CD		ATP6V0A2		CARD11	CARD6	H2BC18	CLDN7	NFKBIA	PLCG1	AKT2	MMP2	CCR2	ISG15	IL6	CXCL1	PPP3R2	IFNB1	FOSB	EIF2AK2	PARD6G	HLA-DQB1		IFNA8	CCR1	IKBKG	AKT2	C4B	CFI	LHCGR	NTRK2	JUP	BAK1
	CD37	GNAS	TREX1	MAPK11	JMJD7-PLA2G4B	ARPC1B		H3-4	RPS26	CLDN19	PIK3CB		ATP6V0A4		BCL10	TRIP6	H2BC17	CLDN19	NFKBIB	PPP3CA	AKT3	MMP9	CCR5	ATG5	IL12A	CXCL2	NFATC1	TNF	FOSL2	OAS1	PARD6B	HLA-DRA		IFNA10	CCR2	NFKBIA	AKT3	C3AR1	SELPLG	CYP17A1	INSR	TCF7	DDB2
	IGH	PIK3CG	ADAR	MAPK12	PLA2G4B	ARPC1A		H3C14	RPS27	CLDN16	PIK3R1		ATP6V0A1		MALT1	ERBIN	H2BC3	CLDN16	NFKBIE	PPP3CB	MTOR	MAPK11	CCR1	ATG12	IL12B	CXCL3	NFATC2	TNFRSF1A	FOSL1	OAS2	PRKCI	HLA-DRB1		IFNA13	CCR3	NFKB1	GSK3B	VSIG4	SELP	ESR1	IGF1R	TCF7L1	POLK
	FCER2	PIK3R5		MAPK13	PLA2G4C	ARPC2		H3C15	RPS27L	CLDN14	PIK3R2		ATP6V0D1		MAP3K7	BIRC2	H2BC8	CLDN14	MAPK1	PPP3CC	NFKB1	MAPK12	CCR3	NLRX1	CXCL8	CXCL5	NFATC3	RIPK1	JUN	OAS3	PRKCZ	HLA-DRB3		IFNA14	CCR4	RELA	FCGR2B	CR1	ICAM1	ESR2	PDGFRA	TCF7L2	TGFB1
	CR1	PIK3R6		MAPK14	PLA2G4D	ARPC3		H3C13	RPS27A	CLDN15	PIK3R3		ATP6V0D2		MAP2K7	BIRC3	H2BC13	CLDN15	MAPK3	PPP3R1	RELA	MAPK13	CCR10	STING1	CCL5	CXCL6	NFATC4	TRADD	JUND	CXCL10	CDC42	HLA-DRB4		IFNA16	CCR5	TP53	INPP5D	CR1L	ITGAL	IRF1	PDGFRB	LEF1	TGFB2
	CR1L	PRKACA		MAPK8	PLA2G4F	ARPC4		H3C6	RPS28	CLDN17	FYN		ATP6V1H		MAPK8	TRAF2	H2BC4	CLDN17	FOS	PPP3R2	C3	MAPK14	JAK2	OTUD5	CCL3	CXCL8	PRKCA	TRAF5	JUNB	ISG15	SCRIB	HLA-DRB5		IFNA17	CCR6	CDKN1A	INPPL1	CR2	ITGAM	TH	CSF1R	CCND1	TGFB3
	CSF2RA	PRKACB		MAPK10	ALOX5	ARPC5		H3C11	RPS29	CLDN20	SHC1		ATP6AP1		MAPK10	TRAF5	H2BC5	CLDN20	MAPK11	NFATC1	CR1	ICAM1	JAK3	SIKE1	CCL3L1	CXCL10	PRKCB	TRAF2	RAC1	FAS	DLG1	CD74		IFNA21	CCR8	CDK4	LILRB2	ITGAM	ITGB2	SLC2A2	KIT	PPARD	TGFBR1
	IL3RA	PRKACG		MAPK9	ALOX5AP	ARPC5L		H3C8	FAU	CLDN11	SHC2		ATP6V0C		MAPK9	TRAF6	H2BC6	CLDN11	MAPK12	NFATC2	CR1L	PLCG1	STAT1	DDX3X	CCL3L3	CCL2	PRKCG	IL1B	NOX1	FADD	DLG2	CTSL		CGAS	CCR9	CDK6	LILRB1	ITGB2	DEFB1	GCK	FLT3		TGFBR2
	CD33	VASP		JUN		RAC1		H3C12	RPSA	CLDN18	SHC3		ATP6V0B		CHUK	CARD9	H2BC10	CLDN18	MAPK13	NFATC3	C5	PLCG2	STAT2	PIN1	CCL4	CCL7	GNB1	IL1R1	CYBA	CASP8	DLG3	CTSS		STING1	ACKR4	RB1	LILRB5	ITGAX	DEFB4A	CCND2	FLT1		SMAD3
	IL4R	ACTG1		CBLB		RAC2		H3C10	RPL3L	CLDN22	SHC4		CTSK		IKBKB	TNFAIP3	H2BC21	CLDN22	MAPK14	PRKCQ	C5AR1	PRKCA	STAT3	TKFC	CCL4L2	CCL20	GNB2	NFKBIA	NCF2	BID	LLGL2	CD4		PPP1CA	CCR10	E2F1	LILRB4	C5AR1	DEFB4B	INS	FLT4		SMAD4
	IL6R	ACTB		CLEC6A		WASF1		H3C2	RPL3	CLDN5	GRB2		ACP5		IKBKG	MAVS	H2BC11	CLDN5	MAPK8	CHUK	HMGB1	PRKCB	STAT5B		CCL4L1	IL6	GNB3	CCL2	NCF1	BCL2L11	LLGL1	CIITA		PPP1CB	CCR7	E2F2	LILRA1	CFH	DEFB103A		KDR		MECOM
	FCGR1A	SRC		FCER1G		WASF2		H3C7	RPL4	CLDN10	SOS1		MMP1		NFKB1	TRAF3	H2BC12	CLDN10	MAPK10	IKBKB	TLR2	PRKCG	GNAI1		TICAM2	TNF	GNB4	CCL5	NCF4	BCL2	CRB3	RFX5		PPP1CC	CXCR1	E2F3	LILRB3	CFI	DEFB103B		MET		RUNX1
	CSF1R	ARHGAP35		CLEC4M		WASF3		H4-16	RPL5	CLDN8	SOS2		MMP3		RELA	TBK1	H2BU1	CLDN8	MAPK9	IKBKG	TLR4	PTK2	GNAI3		TICAM1	PTGS2	GNB5	CXCL8	BTK	BAX	PATJ	RFXANK		EIF2AK1	CXCR2	HLA-A	LILRA3	SERPING1	DEFA1		TEK		CTBP1
	ANPEP	FCGR2A		CD209		PAK1		H4C15	RPL6	CLDN6	HRAS		CTSL		NFKBIA	IKBKE	H2BC7	CLDN6	JUN	NFKBIA	MAPK11	PXN	GNAI2		RIPK1	CSF3	GNG2	IL6	TEC	BAK1	PALS1	RFXAP		EIF2AK2	CXCR3	HLA-B	LILRA2	CD55	DEFA3		EPHA2		CTBP2
	ITGAM	SYK		ARHGEF12		LIMK1		H4C9	RPL7	CLDN2	KRAS		CSF2		NFKBIB	TANK	H2BW2	CLDN2	IL2	NFKBIB	MAPK12	BCAR1	ADCY1		IRF5	CSF2	GNG3	GNB1	OSCAR	CYCS	VWF	CREB1		EIF2AK3	CXCR5	HLA-C	LILRA4	CD46	DEFA4		GRB2		HDAC1
	CD14	COL1A1		RHOA		LIMK2		H4C4	RPL7A	CLDN1	NRAS		CCL5		NFKBIE	IRF3	histone H2B type F-S-like [KO:K11252]	CLDN1	IL2RA	NFKBIE	MAPK13	THY1	ADCY2		IRF7	DEFB4A	GNG4	GNB2	LILRB2	APAF1	THBS1	NFYA		EIF2AK4	CXCR4	HLA-F	LILRA6	C4BPA	DEFA5		SOS1		HDAC2
	IL9R	COL1A2		PAK1		CFL1		H4C6	RPL8	CLDN9	ARAF		CCL2		CD28	IRF7	H2BE1	CLDN9	IL2RB	NFKB1	MAPK14	ARHGAP35	ADCY3		SPP1	DEFB4B	GNG5	GNB3	LILRB1	CASP9	COMP	NFYB		EIF2S1	ACKR3	HLA-G	LILRA5	C4BPB	DEFA6		SOS2
	IL1R1	COL3A1		KSR1		CFL2		H4C12	RPL9	CLDN23	BRAF		CCL3		ICOS	IFNA1	H2BS1	CLDN23	IL2RG	RELA	ITGA2B	ARHGAP5	ADCY4		IKBKE	MUC5AC	GNG7	GNB4	LILRB5	CASP3	THBS2	NFYC		EIF2B1	XCR1	HLA-E	leukocyte immunoglobulin-like receptor subfamily B member 3 [KO:K06512]	CFHR3	DEFA1B		HRAS
	IL1R2	GP6		PLK3		PIP5K1C		H4C11	RPL10L	CLDN34	RAF1		CCL3L1		CD40LG	IFNA2	H4-16	CLDN34	JAK3	MAPK1	ITGB3	RHOA	ADCY5		TBK1	MUC5B	GNG8	GNB5	LILRB4	CD3E	THBS3			EIF2B2	CX3CR1	IFNGR1	CD22	CFHR1	CAMP		KRAS
	CSF3R	FCER1G		SRC		PIP5K1A		H4C3	RPL10	CLDN25	MICB		CCL3L3		PIK3R1	IFNA4	H4C15	CLDN25	STAT5A	MAPK3	FGA	ROCK1	ADCY6		TRAF3	S100A7	GNG10	GNG2	LILRA1	CD3G	THBS4			EIF2B3	IL10RA	ICAM1	CD72	CFHR2	DSG1		NRAS
	IL5RA	LYN		IKBKE		PIP5K1B		H4C8	RPL10A	CLDN24	MICA		CCL20		PIK3R2	IFNA5	H4C9	CLDN24	STAT5B	FOS	FGB	ROCK2	ADCY7		IRF3	S100A7A	GNG11	GNG3	LILRB3	CD3D	FN1			EIF2B4	IL10RB	CD86	PTPN6	CFHR4	HLA-DMA		RAF1
	EPOR	FYN		STAT1		ARF6		H4C2	RPL11	OCLN	ULBP1		CXCL1		PIK3R3	IFNA6	H4C4	OCLN	IL4	MAPK8	FGG	MYL2	ADCY8		CD40	S100A8	GNG12	GNG4	LILRA3	CD247	COL1A1			EIF2B5	IL6R	MICB	PIK3AP1	CFHR5	HLA-DMB		MAP2K1
	CD36	ITGA2		IRF9		CRK		H4C5	RPL12	F11R	ULBP2		CXCL2		PIK3CA	IFNA7	H4C6	F11R	IL4R	MAPK10	GP1BA	MYL5	ADCY9		CD80	S100A9	GNG13	GNG5	LILRA2	PSMC2	COL1A2			OAS1	IL6ST	MICA		CD59	HLA-DOA		MAP2K2
	GYPA	ITGB1		STAT2		CRKL		H4C13	RPL13	JAM2	ULBP3		CXCL3		PIK3CD	IFNA8	H4C12	JAM2	STAT6	MAPK9	VWF	MYL7	PRKACA		CD86	LCN2	GNGT1	GNG7	LILRA4	PSMC1	COL2A1			OAS2	IL2RA	CLEC2B		CLU	HLA-DOB		MAPK1
	CD55	PIK3CA		IL17D		DOCK1		H4C14	RPL13A	JAM3	KLRK1		CXCL5		PIK3CB	IFNA10	H4C11	JAM3	GATA3	JUN	SELP	MYL9	PRKACB		IFNA1	MMP1	GNGT2	GNG8	LILRA6	PSMC4	COL4A2			OAS3	IL2RB	UBA52		VTN	HLA-DPA1		MAPK3
	CD59	PIK3CD		CYLD		ASAP1		H4C1	RPL14	ESAM	KLRC4-KLRK1		CXCL6		PDPK1	IFNA13	H4C3	ESAM	IL5	IL4	SELPLG	MYL10	PRKACG		IFNA2	MMP3	RAC1	GNG10	LILRA5	PSMC6	COL4A4			RNASEL	IL2RG	RPS27A			HLA-DPB1		IRS1
	IL11RA	PIK3CB		BCL3		ASAP3		H4C7	RPL15	CDH5	HCST		CXCL8		AKT1	IFNA14	H4C8	CDH5	IL13	IL4R	AGER	MYL12B	LYN		IFNA4	MMP9	RAC2	GNG11	leukocyte immunoglobulin-like receptor subfamily B member 3 [KO:K06512]	PSMC3	COL4A6			HCFC2	IL18R1	UBB			HLA-DQA1		TLR2
	ITGB3	PIK3R1		CCL17		ASAP2		SNRPB	RPL17	PECAM1	CD48		CXCL12		AKT2	IFNA16	H4C2	PECAM1	MAF	STAT6	CASP4	MYL12A	HCK		IFNA5	MMP13	RAC3	GNG12	FCGR1A	PSMC5	COL4A1			HCFC1	IL18RAP	UBC			HLA-DQA2		TLR4
	ITGA2B	PIK3R2		CCL22		FCGR2B		SNRPD1	RPL17-C18orf32	CD99	CD244		VEGFA		AKT3	IFNA17	H4C5	CD99	JAG1	GATA3	CASP1	MYLPF	FGR		IFNA6	IL17C	PAK1	GNG13	FCGR2A	PSMD2	COL4A5			POU2F1	IL20RA	BECN1			HLA-DQB1		RAC1
	GP9	PIK3R3		MAPKAPK2		INPP5D		SNRPD3	RPL18	CD99L2	PPP3CA		FLT1		MAP3K8	IFNA21	H4C13	CD99L2	JAG2	RUNX1	GSDMD	AFDN	SRC		IFNA7	IL17RE	PAK2	GNGT1	FCGR2B	PSMD1	COL4A3			POU2F2	IL20RB	BECN2			HLA-DRA		IGH
	GP1BA	LCP2		CLEC4E		INPPL1		GRIN2A	RPL18A	ITGAM	PPP3CB		ANGPT1		MAP3K14	IFNB1	H4C14	ITGAM	NOTCH1	IL27	HAT1	RAP1A	SHC1		IFNA8	IL1B	PAK3	GNGT2	FCGR2C	PSMD3	COL6A1			POU2F3	IL22RA1	ATG14			HLA-DRB1		SYK
	GP1BB	PLCG2		PIK3CA		GAB2		GRIN2B	RPL19	SELPLG	PPP3CC		TEK		GSK3B	NLRX1	H4C1	SELPLG	NOTCH2	EBI3	H2AX	RAP1B	SHC2		IFNA10	IFNG	PAK4	GNAQ	FCGR3A	PSMD12	COL6A2			IFNAR1	TNFRSF1A	PIK3C3			HLA-DRB3		CD19
	GP5	BTK		PIK3CD		LAT		TRIM21	RPL21	SELP	PPP3R1		IFNG		PDCD1	ANTXR2	H4C7	SELP		IL27RA	H2AC20	SIPA1	SHC3		IFNA13	IL17B	PAK5	GNA11	FCGR3B	PSMD11	COL6A3			IFNAR2	TNFRSF1B	ATG3			HLA-DRB4		PIK3AP1
	ITGA1	VWF		PIK3CB		DNM2		RO60	RPL22L1	ITGA4	PPP3R2				CTLA4	ANTXR1	BAX	ITGA4		IFNG	H2AC12	VASP	SHC4		IFNA14	IL17D	PAK6	PLCB1	TREM2	PSMD6	COL6A6			SOCS3	LTBR	MAP1LC3C			HLA-DRB5		GH1
	ITGA2	GP5		PIK3R1		AMPH		SSB	RPL22	ITGB1	NFATC1				PTPN6	NLRP1	GRB2	ITGB1		IFNGR1	H2AC1	ACTN1	GRB2		IFNA16		BUB1B-PAK6	PLCB2	SIRPA	PSMD7	COL6A5			JAK1	TNFRSF14	MAP1LC3B			PTAFR		GH2
	ITGA3	GP1BA		PIK3R2		BIN1		ACTN1	RPL23	ITGA9	NFATC2				CBLB	PYCARD	TRADD	ITGA9		IFNGR2	H2AW	ACTN4	SOS1		IFNA17		LIMK1	PLCB3	SIRPG	PSMD13	COL9A1			TYK2	TNFRSF10A	MAP1LC3A			IL10		CSH1
	ITGA4	GP1BB		PIK3R3		MYO10		ACTN4	RPL23A	VCAM1	PRKCA				IL2	CASP1	CDK1	VCAM1		STAT1	H2AB3	VCL	SOS2		IFNA21		LIMK2	PLCB4	SIRPB1	PSMD4	COL9A2			STAT1	TNFRSF10B	MAP1LC3B2					CSH2
	ITGA5	GP9		AKT1				HLA-DMA	RSL24D1	ITGB7	PRKCB				IL4	BCL2	TBPL2	ITGB7		TBX21	H2AC8	CXCL12	HRAS		IFNB1		CFL1	ITPR1	TYROBP	PSMD14	COL9A3			STAT2	TNFRSF10C	GNB1					PRL
	ITGA6	AKT1		AKT2				HLA-DMB	RPL24	MADCAM1	PRKCG				IL5	BCL2L1	TBPL1	MADCAM1		IL2	H2AC4	CXCR4	KRAS		IFNAR1		CFL2	ITPR2	SYK	PSMD8	LAMA1			IRF9	TNFRSF10D	GNB2					OSM
		AKT2		AKT3				HLA-DOA	RPL26	SELL	SH2D1B				IL10	CTSB	TBP	SELL		IL2RA	MACROH2A2	GNAI1	NRAS		IFNAR2		TNF	ITPR3	BLNK	ADRM1	LAMA2			ZNF583	CSF1R	GNB3					IL2
		AKT3		MDM2				HLA-DOB	RPL26L1	CD34	SH2D1A				IFNG	NLRP3	USP7	CD34		IL2RB	MACROH2A1	GNAI3	RAF1		STAT1		TNFRSF1B	CALML3	LCP2	SEM1	LAMA3			ZNF558		GNB4					IL3
		NOS3		IRF1				HLA-DPA1	RPL27	GLG1	IFNGR1				CSF2	PANX1	MDM2	GLG1		STAT5A	H2AC19	GNAI2	BRAF		CXCL10		BCL2L1	CALM2	PLCG2	TAP1	LAMA5			ZNF98		GNB5					IL6
		GUCY1A2		CLEC4D				HLA-DPB1	RPL27A	SELE	IFNGR2				TNF	P2RX7	RBPJL	SELE		STAT5B	H2AJ	RAPGEF3	MAP2K1		CXCL9		TLR2	CALM3	PPP3CA	TAP2	LAMA4			ZNF555		GNG2					IL4
		GUCY1A1		CLEC1B				HLA-DQA1	RPL28	NECTIN1	IFNA1				CDK4	TRPM2	RBPJ	NECTIN1		FOXP3	H2AB1	RAPGEF4	MAPK1		CXCL11		TLR4	CALM1	PPP3CB	TAPBP	LAMB1			ZNF569		GNG3					IL7
		GUCY1B1						HLA-DQA2	RPL29	CDH2	IFNA2					TRPM7	SNW1	CDH2		RARA	H2AC17	RASSF5	MAPK3				MYD88	CALML6	PPP3CC	PDIA3	LAMB2			ZNF570		GNG4					IFNA1
		PRKG1						HLA-DQB1	RPL30	NCAM1	IFNA4					TRPV2	GTF2H1	NCAM1		RXRA	H2AC18	PTK2B	PIK3CA				IRAK4	CALML5	PPP3R1	CALR	LAMB3			ZNF595		GNG5					IFNA2
		PRKG2						HLA-DRA	RPL31	NCAM2	IFNA5					CASR	GTF2H2	NCAM2		RXRB	H2AC11	ITK	PIK3CD				IRAK1	CALML4	PPP3R2	HLA-A	LAMB4			ZNF425		GNG7					IFNA4
		MAPK11						HLA-DRB1	RPL32	L1CAM	IFNA6					GPRC6A	GTF2H2C_2	L1CAM		RXRG	H2AC21	TXK	PIK3CB				TRAF6	PPP3CA	CAMK4	HLA-B	LAMC1			ZNF746		GNG8					IFNA5
		MAPK12						HLA-DRB3	RPL34	CADM1	IFNA7					PLCB1	GTF2H2C	CADM1			H2AZ2	VAV3	PIK3R1				TAB1	PPP3CB	CREB1	HLA-C	LAMC2			ZNF782		GNG10					IFNA6
		MAPK13						HLA-DRB4	RPL35	NEGR1	IFNA8					PLCB2	GTF2H3	NEGR1			H2AC7	VAV1	PIK3R2				TAB2	PPP3CC	SPI1	HLA-F	LAMC3			ZNF519		GNG11					IFNA7
		MAPK14						HLA-DRB5	RPL35A	NTNG1	IFNA10					PLCB3	GTF2H4	NTNG1			H2AZ1	VAV2	PIK3R3				MAP3K7	PPP3R1	MITF	HLA-G	CHAD			ZNF836		GNG12					IFNA8
		MAPK1						CD80	RPL36	LRRC4C	IFNA13					PLCB4	GTF2E1	LRRC4C			H2AC15	RAC2	PIK3CG				CHUK	PPP3R2	CTSK	HLA-E	RELN			ZNF610		GNG13					IFNA10
		MAPK3						CD86	RPL37	NTNG2	IFNA14					ITPR1	GTF2E2	NTNG2			H2AC6	CDC42	PIK3R5				IKBKB	NFATC1	ACP5	B2M	SPP1			ZNF320		GNGT1					IFNA13
		PLA2G4E						CD28	RPL37A	LRRC4	IFNA16					ITPR2	SND1	LRRC4			H2AC13	RHOH	PIK3R6				IKBKG	NFATC2	CALCR	SNW1	VTN			ZNF550		GNGT2					IFNA14
		PLA2G4A						CD40LG	RPL38	PTPRF	IFNA17					ITPR3	CREBBP	PTPRF			H2AC14		PRKCZ				NFKBIA	NFATC3	ITGB3	SIN3A	TNC			ZNF846		HRAS					IFNA16
		JMJD7-PLA2G4B						CD40	RPL39	LRRC4B	IFNA21					VDAC1	EP300	LRRC4B			H2AC16		AKT1				IFNA1	NFATC4	PPARG	HDAC1	TNN			ZNF791		KRAS					IFNA17
		PLA2G4B						TNF	UBA52	SDC1	IFNB1					VDAC2	GTF2B	SDC1			H2AB2		AKT2				IFNA2	PTGS2	IFNAR1	HDAC2	TNR			ZNF564		NRAS					IFNA21
		PLA2G4C						IFNG	RPL41	SDC2	IFNAR1					VDAC3	CCND1	SDC2			H2BC15		AKT3				IFNA4	GNAI1	IFNAR2	NCOR2	TNXB			ZNF709		RAF1					IFNB1
		PLA2G4D						IL10	RPL36AL	SDC3	IFNAR2					MCU	CCND2	SDC3			H2BC9		FOXO3				IFNA5	GNAI3	JAK1	SAP30	IBSP			ZNF433		MAP2K1					EPO
		PLA2G4F						IGH	RPL36A	SDC4	TNFSF10					OAS1	CCND3	SDC4			H2BC14		CHUK				IFNA6	GNAI2	TYK2	SAP30L	ITGA1			ZNF383		MAP2K2					CSF3
		PTGS1						C1R	RPL36A-HNRNPH2	ITGAV	TNFRSF10A					OAS2	CDK6	ITGAV			H2BW1		IKBKB				IFNA7	GNAO1	STAT2	CIR1	ITGA2			ZNF780B		MAPK1					GHR
		TBXAS1						C1S	RPLP0	ITGB8	TNFRSF10B					OAS3	CCNA2	ITGB8			H2BC1		IKBKG				IFNA8	ADCY1	IRF9	RBPJL	ITGA2B			ZNF100		MAPK3					PRLR
		SNAP23						C3	RPLP1	ITGA8	FASLG					RNASEL	CCNA1	ITGA8			H2BC18		NFKBIA				IFNA10	ADCY2	SOCS1	RBPJ	ITGA3			ZNF540		HIF1A					OSMR
		VAMP8						C5	RPLP2	NRXN1	FAS					DHX33	SKP2	NRXN1			H2BC17		NFKBIB				IFNA13	ADCY3	SOCS3	HES1	ITGA4			ZNF596		JUN					IL2RA
								C6	IGH	NRXN2	GZMB					MFN1	MRPS18B	NRXN2			H2BC3		NFKB1				IFNA14	ADCY4	GAB2	FCER2	ITGA5			ZNF169		FOS					IL2RB
								C7	FCGR2A	NRXN3	PRF1					MFN2	TRAF1	NRXN3			H2BC8		RELA				IFNA16	ADCY5	FHL2	RUNX3	ITGA6			ZNF431		PIK3CG					IL2RG
								C8A	SYK	NLGN1	CASP3					RIPK1	TRAF2	NLGN1			H2BC13		BAD				IFNA17	ADCY6	CYLD	MYC	ITGA7			ZNF675		PIK3R5					IL3RA
								C8B	PIK3CA	NLGN2	BID					RIPK3	TRAF3	NLGN2			H2BC4		GSK3A				IFNA21	ADCY7	SQSTM1	USP7	ITGA8			ZNF627		PIK3R6					IL6R
								C8G	PIK3CD	NLGN3	RAET1G					DNM1L	TRAF5	NLGN3			H2BC5		GSK3B				IFNB1	ADCY8		MDM2	ITGA9			ZNF584		PIK3CA					IL4R
								C9	PIK3CB	NLGN4X	RAET1L					NAMPT	JAK3	NLGN4X			H2BC6		ITK				MAPK11	ADCY9		TP53	ITGA10			ZNF25		PIK3CD					IL7R
								CTSG	PIK3R1	NLGN4Y	RAET1E					CYBB	LYN	NLGN4Y			H2BC10		VAV3				MAPK12	PRKACA		CDKN1A	ITGA11			ZFP30		PIK3CB					IFNAR1
								ELANE	PIK3R2	CADM3						CYBA	SYK	CADM3			H2BC21		VAV1				MAPK13	PRKACB		GADD45A	ITGAV			ZNF510		PIK3R1					IFNAR2
								FCGR1A	PIK3R3	NRCAM						TXNIP	ATP6V0D1	NRCAM			H2BC11		VAV2				MAPK14	PRKACG		GADD45B	ITGB1			ZNF620		PIK3R2					EPOR
								FCGR2A	PLCG1	CNTN1						TXN	ATP6V0D2	CNTN1			H2BC12		RAC1				MAPK8	CCL3		GADD45G	ITGB3			ZNF718		PIK3R3					CSF3R
								FCGR3A	PLCG2	PTPRM						TXN2	UBE3A	PTPRM			H2BU1		RAC2				MAPK10	CCL3L1		DDB2	ITGB4			ZNF549		AKT1					JAK1
								FCGR3B	PRKCA	CNTN2						NEK7	DLG1	CNTN2			H2BC7		RAC3				MAPK9	CCL3L3		POLK	ITGB5			ZNF324		AKT2					JAK2
									PRKCB	NFASC						BRCC3	SCRIB	NFASC			H2BW2		PAK1				CGAS	CCL4		TRAF5	ITGB6			ZNF473		AKT3					JAK3
									PRKCG	CNTNAP1						HSP90AA1	PXN	CNTNAP1			histone H2B type F-S-like [KO:K11252]		CDC42				STING1	CCL4L2		PIK3CA	ITGB7			ZNF658		MTOR					COL1A1
									MAPK1	CNTNAP2						HSP90AB1	BAK1	CNTNAP2			H2BE1		WAS				TBK1	CCL4L1		PIK3CD	ITGB8			ZNF337		PREX1					COL1A2
									MAPK3	MPZ						CARD8	IRF3	MPZ			H2BS1		RHOA				IRF3	CX3CL1		PIK3CB	PTK2			ZNF285		RAC1					COL2A1
									MAPK11	MPZL1						PYDC1	PSMC1	MPZL1			H4-16		ROCK1				APOBEC3H	GNA12		PIK3R1	PXN			ZNF777		MAPK8					COL4A2
									MAPK12	MAG						PYDC2	RB1	MAG			H4C15		ROCK2				APOBEC3F	GNA13		PIK3R2	TNF			ZNF544		MAPK10					COL4A4
									MAPK13	CDH1						MEFV	RBL1	CDH1			H4C9		GNB1				APOBEC3A_B	ARHGEF1		PIK3R3	TNFRSF1A			ZNF311		MAPK9					COL4A6
									MAPK14	VCAN						PSTPIP1	RBL2	VCAN			H4C4		GNB2				APOBEC3D	ARHGEF11		AKT1	TRADD			ZNF547		CD200R1L					COL4A1
									TLR2	ITGA6						CASP8	CDKN1B	ITGA6			H4C6		GNB3				APOBEC3A	ARHGEF12		AKT2	FASLG			ZIK1		CD200R1					COL4A5
									TLR4	CDH3						FADD	UBR4	CDH3			H4C12		GNB4				APOBEC3C	AKAP13		AKT3	FAS			ZNF615		SYK					COL4A3
									MYD88	CDH4						CASP12	JUN	CDH4			H4C11		GNB5				APOBEC3G	ROCK1		MAP3K14	FADD			ZNF763		SRC					COL6A1
									TLR7	CDH15						CARD18	CHD4	CDH15			H4C3		GNG2				APOBEC3B	ROCK2		RELB	CASP8			ZFP82		HCK					COL6A2
									TLR8	NEO1						CARD16	HDAC1	NEO1			H4C8		GNG3				SAMHD1	CTNNB1		NFKB2	CASP3			ZNF875		LYN					COL6A3
									IRAK4							NLRP6	HDAC2				H4C2		GNG4				TRIM5	PTGER1		TRADD	SLC9A3R1			ZNF256		MAP2K4					COL6A6
									IRAK1							NLRP7	HDAC3				H4C5		GNG5				BST2	PTGER2		NFKBIB	PPP2CA			ZNF443		MAP2K7					COL6A5
									TRAF6							NLRP12	HDAC4				H4C13		GNG7				TNFRSF1A	PTGER3		NFKBIE	PPP2CB			ZNF267		PLCG2					COL9A1
									MAP3K7							NAIP	HDAC5				H4C14		GNG8				RIPK1	PTGER4		MAP2K4	PPP2R1B			ZNF211		PLCG1					COL9A2
									TAB2							NLRC4	HDAC6				H4C1		GNG10				TRADD	GNAS		MAP2K7	PPP2R1A			ZNF234		ITPR1					COL9A3
									MAPK8							PRKCD	HDAC7				H4C7		GNG11				TRAF5	GSK3B		MAPK8	PPP2R2A			ZNF273		ITPR2					LAMA1
									MAPK10							GBP2	HDAC8				H3-5		GNG12				TRAF2	CCND1		MAPK10	PPP2R2B			ZNF460		ITPR3					LAMA2
									MAPK9							GBP5	HDAC9				H3-3B		GNG13				MAP2K3	MYC		MAPK9	PPP2R2C			ZNF268		CALML3					LAMA3
									FOS							AIM2	HDAC10				H3C4		GNGT1				MAP2K6	IL6R		TRAF2	PPP2R2D			ZNF275		CALM2					LAMA5
									JUN							IFI16	HDAC11				H3C3		GNGT2				MAP2K7	JAK1		RIPK1	PPP2R3B			ZNF257		CALM3					LAMA4
									CHUK							TP53BP1	PKM				H3C1		PREX1				FASLG	STAT3		MAP2K3	PPP2R3C			ZIM3		CALM1					LAMB1
									IKBKB							PYDC5	IRF9				H3-3A		ELMO1				FAS	VEGFA		MAP2K6	PPP2R3A			ZNF554		CALML6					LAMB2
									IKBKG							RHOA	DNAJA3				H3-4		DOCK2				FADD	MAP2K6		MAPK11	PPP2R5B			ZNF689		CALML5					LAMB3
									NLRP3							PKN1	KAT2B				H3C14		PTK2				CASP8	MAPK11		MAPK12	PPP2R5C			ZNF354B		CALML4					LAMB4
									CASP1							PKN2	KAT2A				H3C15		PXN				BID	MAPK12		MAPK13	PPP2R5D			ZNF641		PPP3CA					LAMC1
									TLR3							YWHAE	GTF2A1L				H3C13		BCAR1				BAX	MAPK13		MAPK14	PPP2R5E			ZNF816		PPP3CB					LAMC2
									DDX58							GBP1	GTF2A1				H3C6		CRK				BAK1	MAPK14		JUN	PPP2R5A			ZNF543		PPP3CC					LAMC3
									ISG15							GBP3	GTF2A2				H3C11		CRKL				BCL2	CREB1		ENTPD3	TSC1			ZNF813		PPP3R1					CHAD
									IFIH1							GBP4	SRF				H3C8		PTK2B				CYCS	ATF2		ENTPD8	TSC2			ZNF12		PPP3R2					RELN
									MAVS							GBP7	IKBKG				H3C12		GNAQ				CASP9	ATF4		ENTPD1	RHEB			ZNF14		NFATC1					THBS1
									TRAF3							CASP5	NFKBIA				H3C10		PLCB1				CASP3	CREB3		CD40	MTOR			ZNF708		NFATC2					COMP
									IKBKE							CASP4	RASA2				H3C2		PLCB2				CD3E	CREB3L1		CD44	EIF4EBP1			ZNF17		NFATC3					THBS2
									TBK1							GSDMD	CDC42				H3C7		PLCB3				CD3G	CREB3L2		ITGAL	RPS6KB1			ZNF19		NFATC4					THBS3
									IRF3							IFNAR1	RAC1				HDAC1		PLCB4				CD3D	CREB3L3		CD58	RPS6KB2			ZNF20		CXCL8					THBS4
									CGAS							IFNAR2	RHOA				HDAC2		PLCG1				CD247	CREB3L4		ICAM1	BAK1			ZNF182		PTGS2					FN1
									STING1							JAK1	GSN				HDAC3		PLCG2				TAP1	CREB5		VIM	BAD			ZNF26		CXCL1					SPP1
									IFNA1							TYK2	SCIN				HDAC4		RASGRP2				TAP2	ATF6B		TNFAIP3	PDGFRB			ZNF33A		CXCL2					VTN
									IFNA2							STAT1	ACTN1				HDAC5		RAP1A				TAPBP	CXCL12		JAK3	PIK3CA			ZNF33B		CXCL3					TNC
									IFNA4							STAT2	ACTN4				HDAC6		RAP1B				PDIA3	CXCR4		STAT3	PIK3CD			ZNF37A		RCAN1					TNN
									IFNA5							IRF9	CDK4				HDAC7		PARD3				CALR	PRKCA		LYN	PIK3CB			ZNF41		FGF2					TNR
									IFNA6							TLR4	CDKN2A				HDAC8		TIAM1				HLA-A	PRKCB		SYK	PIK3R1			ZNF43		VEGFA					TNXB
									IFNA7							TICAM1	CDKN2B				HDAC9		PRKCB				HLA-B	PRKCG		NEDD4	PIK3R2			ZNF45		PDGFB					VWF
									IFNA8							MYD88	CHEK1				HDAC10		PRKCD				HLA-C	PTK2B		RAC1	PIK3R3			ZNF79		ANGPT2					IBSP
									IFNA10							IRAK4	CDC20				HDAC11		NCF1				HLA-F	PTK2		IGH	AKT1			ZNF84		IL6ST					ITGA1
									IFNA13							STING1	MAD1L1				AZU1		GRK7				HLA-G	BCAR1		BTK	AKT2			ZNF221		JAK2					ITGA2
									IFNA14								VAC14				CTSG		GRK1				HLA-E	CRK		BLNK	AKT3			ZNF85		STAT3					ITGA2B
									IFNA16								RANBP1				CAMP		GRK2				AP1B1	CRKL		PLCG2	FOXO1			ZNF91		GSK3B					ITGA3
									IFNA17								POLB				CLCN3		GRK3				AP1G1	PXN		SKP2	CDKN1B			ZNF99		CTNNB1					ITGA4
									IFNA21								IRF7				CLCN4		GRK4				AP1G2	IL10RA		CDKN1B	CDKN1A			ZNF222		TCF7					ITGA5
									IFNB1								IL6ST				CLCN5		GRK5				AP1M1	IL10RB		CCND1	CCND1			ZNF124		TCF7L1					ITGA6
									IFNAR1								CCR5				AQP9		GRK6				AP1M2	CXCR2		CCND2	CCND2			ZNF132		TCF7L2					ITGA7
									IFNAR2								CCR8						ARRB1				AP1S1	CCR1		CCND3	CCND3			ZNF133		LEF1					ITGA8
									STAT1								CCR3						ARRB2				AP1S2	CCR3		CDK4	CDK4			ZNF135		CREB1					ITGA9
									STAT2								CCR4										AP1S3	CCR5		CDK6	CDK6			ZNF136		CCND1					ITGA10
									IRF9								MAPKAPK2										B2M	TAP1		CCNA2	CCNE1			ZNF140		MYC					ITGA11
									ADAR								CASP8										ELOB	TAP2		CCNA1	CCNE2			ZNF141							ITGAV
									OAS1								BAD										ELOC	TAPBP		CCNE1	CDK2			ZNF154							ITGB1
									OAS2								PMAIP1										CUL5	PDIA3		CCNE2	RB1			ZNF155							ITGB3
									OAS3								C3										RNF7	CALR		CDK2	RBL1			ZNF157							ITGB4
									MX1								HLA-A										DCAF1	HLA-A		RB1	RBL2			ZNF175							ITGB5
									MX2								HLA-B										DDB1	HLA-B		E2F1	PSMC1			ZNF177							ITGB6
									EIF2AK2								HLA-C										CUL4B	HLA-C		E2F2	E2F1			ZNF180							ITGB7
									C5AR1								HLA-F										CUL4A	HLA-F		E2F3	CCNA2			ZNF184							ITGB8
									C3AR1								HLA-G										ATM	HLA-G			CCNA1			ZNF189							PTK2
									C3								HLA-E										ATR	HLA-E			ATM			ZNF195							PIK3CA
									CFB																		CHEK1	B2M			ATR			ZNF205							PIK3CD
									CFD																		CDC25C	CDKN2A			VEGFA			ZNF208							PIK3CB
									C5																		WEE1	MDM2			CHUK			ZNF214							PIK3R1
									C6																		WEE2	TP53			IKBKB			ZNF223							PIK3R2
									C7																		CCNB1	CDKN1A			IKBKG			ZNF224							PIK3R3
									C8A																		CCNB2	CDK4			NFKB1			ZNF225							F2R
									C8B																		CCNB3	CDK6			RELA			ZNF226							CHRM1
									C8G																		CDK1	RB1			MDM2			ZNF227							CHRM2
									C9																			E2F1			NFX1			ZNF112							LPAR1
									SELP																			E2F2			HDAC1			ZNF229							LPAR2
									VWF																			E2F3			HDAC2			ZNF230							LPAR3
									C1QA																			FASLG			CHD4			ZNF426							LPAR4
									C1QB																			FAS			IRF1			ZNF343							LPAR5
									C1QC																			FADD			TBPL2			ZNF557							LPAR6
									C1R																			CASP8			TBPL1			ZNF419							GNB1
									C1S																			BID			TBP			ZNF665							GNB2
									C2																			BAX			HLA-A			ZNF552							GNB3
									C4A																			BAK1			HLA-B			ZNF669							GNB4
									C4B																			CYCS			HLA-C			ZNF212							GNB5
									MBL2																			CASP9			HLA-F			ZNF671							GNG2
									MASP1																			CASP3			HLA-G			ZNF613							GNG3
									MASP2																						HLA-E			ZNF442							GNG4
									F2																						BCAP31			ZNF556							GNG5
									F13A1																						ATP6V1A			ZNF606							GNG7
									F13B																						ATP6V1B1			ZNF614							GNG8
									FGA																						ATP6V1B2			ZNF430							GNG10
									FGB																						ATP6V1C2			ZNF34							GNG11
									FGG																						ATP6V1C1			ZNF436							GNG12
																															ATP6V1D			ZNF611							GNG13
																															ATP6V1E2			ZNF93							GNGT1
																															ATP6V1E1			ZNF282							GNGT2
																															ATP6V1F			ZNF528							PIK3CG
																															ATP6V1G1			ZNF333							PIK3R5
																															ATP6V1G3			ZNF527							PIK3R6
																															ATP6V1G2			ZNF559							PDPK1
																															ATP6V1H			ZNF347							STK11
																															TCIRG1			ZNF577							PRKAA1
																															ATP6V0A2			ZNF607							PRKAA2
																															ATP6V0A4			ZNF514							DDIT4
																															ATP6V0A1			ZNF382							TSC1
																															ATP6V0D1			ZNF587							TSC2
																															ATP6V0D2			ZNF566							RHEB
																															ATP6V0E1			ZNF551							MLST8
																															ATP6V0E2			ZNF616							MTOR
																															ATP6V0C			ZNF766							RPTOR
																															ATP6V0B			ZNF468							EIF4EBP1
																															ATP6AP1			ZNF160							EIF4E
																															EGF			ZNF799							EIF4E2
																															EGFR			ZNF700							EIF4E1B
																															GRB2			ZNF439							RPS6KB1
																															SOS1			ZNF486							RPS6KB2
																															SOS2			ZNF479							EIF4B
																															HRAS			ZNF682							RPS6
																															KRAS			ZNF765							PRKCA
																															NRAS			ZNF300							PKN1
																															RAF1			ZNF461							PKN2
																															MAP2K1			ZNF585B							PKN3
																															MAP2K2			ZNF764							SGK1
																															MAPK1			ZNF235							SGK2
																															MAPK3			ZNF670							SGK3
																															PTGS2			ZNF101							C8orf44-SGK3
																															PTGER4			ZNF254							AKT1
																															GNAS			ZNF432							AKT2
																															PRKACA			ZNF114							AKT3
																															PRKACB			ZNF440							MAGI1
																															PRKACG			ZNF57							MAGI2
																															BAX			ZNF684							PTEN
																															CREB1			ZNF786							THEM4
																															CREB3			ZFP92							PPP2CA
																															CREB3L1			ZFP28							PPP2CB
																															CREB3L2			ZFP90							PPP2R1B
																															CREB3L3			ZNF597							PPP2R1A
																															CREB3L4			ZNF785							PPP2R2A
																															CREB5			ZNF480							PPP2R2B
																															UBR4			ZNF534							PPP2R2C
																															TUBG2			ZNF418							PPP2R2D
																															TUBG1			ZNF417							PPP2R3B
																															PKM			ZNF548							PPP2R3C
																															IFNA1			ZNF560							PPP2R3A
																															IFNA2			ZNF563							PPP2R5B
																															IFNA4			ZNF420							PPP2R5C
																															IFNA5			ZNF565							PPP2R5D
																															IFNA6			ZNF582							PPP2R5E
																															IFNA7			ZNF621							PPP2R5A
																															IFNA8			ZNF454							HSP90AA1
																															IFNA10			ZNF707							HSP90AB1
																															IFNA13			ZNF354C							HSP90B1
																															IFNA14			ZNF546							CDC37
																															IFNA16			ZFP69							CRTC2
																															IFNA17			ZNF680							PHLPP1
																															IFNA21			ZNF517							PHLPP2
																															IFNAR1			ZNF404							TCL1A
																															IFNAR2			ZNF284							TCL1B
																															JAK1			ZNF677							MTCP1
																															TYK2			ZNF860							NOS3
																															STAT1			ZFP57							BRCA1
																															STAT2			ZNF530							GSK3B
																															IRF9			ZNF713							GYS2
																															EIF2AK2			ZNF429							GYS1
																															OASL			ZNF233							PCK1
																															MX1			ZNF699							PCK2
																															MX2			ZNF568							G6PC1
																															ISG15			ZNF773							G6PC2
																															JAG1			ZNF790							G6PC3
																															NOTCH1			ZNF470							MYC
																															NOTCH2			ZNF324B							CCND1
																															NOTCH3			ZNF793							CDKN1A
																															NOTCH4			ZNF772							CDKN1B
																															PSEN1			ZNF705A							CDK2
																															MFNG			ZNF506							CDK4
																															LFNG			ZNF716							CDK6
																															RFNG			ZNF571							CCND2
																															MAML3			ZNF589							CCND3
																															MAML2			ZNF44							CCNE1
																															MAML1			ZNF853							CCNE2
																															RBPJL			ZSCAN32							FOXO3
																															RBPJ			ZNF331							RBL2
																															HES1			ZNF823							FASLG
																															HES2			ZNF416							BCL2L11
																															HES6			ZNF334							YWHAZ
																															HES7			ZNF701							YWHAB
																															HES3			ZNF415							YWHAQ
																															HES4			ZNF302							YWHAE
																															HES5			ZNF253							YWHAH
																															HEYL			ZNF248							YWHAG
																															HEY1			ZNF286A							BAD
																															HEY2			ZNF304							BCL2L1
																																		ZNF490							BCL2
																																		ZNF624							CASP9
																																		ZNF471							CREB1
																																		ZNF492							ATF2
																																		ZFP14							ATF4
																																		ZNF317							CREB3
																																		RBAK							CREB3L1
																																		ZNF77							CREB3L2
																																		ZNF250							CREB3L3
																																		ZNF350							CREB3L4
																																		ZNF667							CREB5
																																		ZNF674							ATF6B
																																		ZNF649							MCL1
																																		ZNF354A							RXRA
																																		ZNF736							NR4A1
																																		ZNF705D							IKBKG
																																		ZNF878							CHUK
																																		ZFP37							IKBKB
																																		ZNF3							RELA
																																		ZNF7							NFKB1
																																		ZNF8							MYB
																																		ZNF10							MDM2
																																		ZNF484							TP53
																																		ZFP1
																																		ZNF567
																																		ZNF792
																																		ZNF829
																																		ZNF90
																																		ZNF81
																																		ZNF30
																																		ZNF251
																																		ZNF688
																																		ZNF2
																																		ZNF23
																																		ZNF561
																																		ZNF730
																																		ZNF599
																																		ZNF783
																																		ZNF398
																																		ZNF283
																																		ZNF879
																																		ZNF662
																																		ZNF562
																																		ZNF630
																																		ZNF200
																																		ZNF778
																																		ZNF623
																																		ZNF727
																																		ZNF679
																																		ZNF768
																																		ZFP69B
																																		ZNF181
																																		ZNF729
																																		ZNF850
																																		ZNF605
																																		ZNF559-ZNF177
																																		ZNF891
																																		ZNF714
																																		ZNF676
																																		ZNF721
																																		ZNF585A
																																		ZNF619
																																		ZNF761
																																		ZNF107
																																		ZNF83
																																		ZNF529
																																		ZNF814
																																		ZNF735
																																		ZNF845
																																		ZNF749
																																		ZNF841
																																		ZNF316
																																		ZNF717
																																		ZNF780A
																																		ZNF74
																																		ZNF726
																																		ZNF600
																																		ZNF737
																																		ZNF808
																																		ZNF888
																																		ZNF805
																																		ZNF441
																																		ZNF573
																																		ZNF578
																																		BST2
																																		IFNG
																																		IFNGR1
																																		IFNGR2
																																		JAK2
																																		DAXX
																																		SP100
																																		PML
																																		TAP1
																																		TAP2
																																		TAPBP
																																		PDIA3
																																		CALR
																																		HLA-A
																																		HLA-B
																																		HLA-C
																																		HLA-F
																																		HLA-G
																																		HLA-E
																																		B2M
																																		HLA-DMA
																																		HLA-DMB
																																		HLA-DOA
																																		HLA-DOB
																																		HLA-DPA1
																																		HLA-DPB1
																																		HLA-DQA1
																																		HLA-DQA2
																																		HLA-DQB1
																																		HLA-DRA
																																		HLA-DRB1
																																		HLA-DRB3
																																		HLA-DRB4
																																		HLA-DRB5
																																		CD74
																																		PIK3CA
																																		PIK3CD
																																		PIK3CB
																																		PIK3R1
																																		PIK3R2
																																		PIK3R3
																																		AKT1
																																		AKT2
																																		AKT3
																																		TSC1
																																		TSC2
																																		RHEB
																																		MTOR
																																		EIF4EBP1
																																		SRPK1
																																		SRSF1
																																		SRSF2
																																		SRSF8
																																		SRSF3
																																		SRSF4
																																		SRSF5
																																		SRSF6
																																		SRSF7
																																		SRSF9
																																		NXF1
																																		NXF2
																																		NXF2B
																																		NXF3
																																		ALYREF
																																		FASLG
																																		FAS
																																		TNFRSF1A
																																		TRADD
																																		FADD
																																		CASP8
																																		BID
																																		BAX
																																		BAK1
																																		BAD
																																		BCL2
																																		BCL2L1
																																		CYCS
																																		APAF1
																																		CASP9
																																		CASP3

## Sheet: all immune genes
C1QA
C1QB
C1QC
C2
C4A
C4B
H2AX
H2AC20
H2AC12
H2AC1
H2AW
H2AB3
H2AC8
H2AC4
MACROH2A2
MACROH2A1
H2AC19
H2AJ
H2AB1
H2AC17
H2AC18
H2AC11
H2AC21
H2AZ2
H2AC7
H2AZ1
H2AC15
H2AC6
H2AC13
H2AC14
H2AC16
H2AB2
H2BC15
H2BC9
H2BC14
H2BW1
H2BC1
H2BC18
H2BC17
H2BC3
H2BC8
H2BC13
H2BC4
H2BC5
H2BC6
H2BC10
H2BC21
H2BC11
H2BC12
H2BU1
H2BC7
H2BW2
LOC102724334
H2BE1
H2BS1
H3-5
H3-3B
H3C4
H3C3
H3C1
H3-3A
H3-4
H3C14
H3C15
H3C13
H3C6
H3C11
H3C8
H3C12
H3C10
H3C2
H3C7
H4-16
H4C15
H4C9
H4C4
H4C6
H4C12
H4C11
H4C3
H4C8
H4C2
H4C5
H4C13
H4C14
H4C1
H4C7
SNRPB
SNRPD1
SNRPD3
GRIN2A
GRIN2B
TRIM21
RO60
SSB
ACTN1
ACTN4
HLA-DMA
HLA-DMB
HLA-DOA
HLA-DOB
HLA-DPA1
HLA-DPB1
HLA-DQA1
HLA-DQA2
HLA-DQB1
HLA-DRA
HLA-DRB1
HLA-DRB3
HLA-DRB4
HLA-DRB5
CD80
CD86
CD28
CD40LG
CD40
TNF
IFNG
IL10
IGH
C1R
C1S
C3
C5
C6
C7
C8A
C8B
C8G
C9
CTSG
ELANE
FCGR1A
FCGR2A
FCGR3A
FCGR3B
TMPRSS2
ACE2
NRP1
ACE
MAS1
AGTR1
CYBB
NFKB1
RELA
IL6
IL1B
IL12A
IL12B
MMP3
MMP1
CCL2
CXCL8
ADAM17
TNFRSF1A
NFKBIA
NFKBIB
HBEGF
EGFR
IL6R
IL6ST
JAK1
TYK2
STAT3
IL2
CSF3
CSF2
CXCL10
RPS2
RPS3
RPS3A
RPS4Y1
RPS4X
RPS4Y2
RPS5
RPS6
RPS7
RPS8
RPS9
RPS10
RPS10-NUDT3
RPS11
RPS12
RPS13
RPS14
RPS15
RPS15A
RPS16
RPS17
RPS18
RPS19
RPS20
RPS21
RPS23
RPS24
RPS25
RPS26
RPS27
RPS27L
RPS27A
RPS28
RPS29
FAU
RPSA
RPL3L
RPL3
RPL4
RPL5
RPL6
RPL7
RPL7A
RPL8
RPL9
RPL10L
RPL10
RPL10A
RPL11
RPL12
RPL13
RPL13A
RPL14
RPL15
RPL17
RPL17-C18orf32
RPL18
RPL18A
RPL19
RPL21
RPL22L1
RPL22
RPL23
RPL23A
RSL24D1
RPL24
RPL26
RPL26L1
RPL27
RPL27A
RPL28
RPL29
RPL30
RPL31
RPL32
RPL34
RPL35
RPL35A
RPL36
RPL37
RPL37A
RPL38
RPL39
UBA52
RPL41
RPL36AL
RPL36A
RPL36A-HNRNPH2
RPLP0
RPLP1
RPLP2
SYK
PIK3CA
PIK3CD
PIK3CB
PIK3R1
PIK3R2
PIK3R3
PLCG1
PLCG2
PRKCA
PRKCB
PRKCG
MAPK1
MAPK3
MAPK11
MAPK12
MAPK13
MAPK14
TLR2
TLR4
MYD88
TLR7
TLR8
IRAK4
IRAK1
TRAF6
MAP3K7
TAB2
MAPK8
MAPK10
MAPK9
FOS
JUN
CHUK
IKBKB
IKBKG
NLRP3
CASP1
TLR3
DDX58
ISG15
IFIH1
MAVS
TRAF3
IKBKE
TBK1
IRF3
CGAS
STING1
IFNA1
IFNA2
IFNA4
IFNA5
IFNA6
IFNA7
IFNA8
IFNA10
IFNA13
IFNA14
IFNA16
IFNA17
IFNA21
IFNB1
IFNAR1
IFNAR2
STAT1
STAT2
IRF9
ADAR
OAS1
OAS2
OAS3
MX1
MX2
EIF2AK2
C5AR1
C3AR1
CFB
CFD
SELP
VWF
MBL2
MASP1
MASP2
F2
F13A1
F13B
FGA
FGB
FGG
CD58
CD2
VSIR
IGSF11
CD274
CTLA4
ICOSLG
ICOS ligand [KO:K06710]
ICOS
CD4
HLA-A
HLA-B
HLA-C
HLA-F
HLA-G
HLA-E
CD8A
CD8B
CD8B2
PDCD1LG2
CD276
VTCN1
PDCD1
ALCAM
CD6
PVR
CD226
NECTIN2
TIGIT
ITGAL
ITGB2
ICAM1
ICAM2
ICAM3
CD22
PTPRC
SIGLEC1
SPN
NECTIN3
CLDN4
CLDN3
CLDN7
CLDN19
CLDN16
CLDN14
CLDN15
CLDN17
CLDN20
CLDN11
CLDN18
CLDN22
CLDN5
CLDN10
CLDN8
CLDN6
CLDN2
CLDN1
CLDN9
CLDN23
CLDN34
CLDN25
CLDN24
OCLN
F11R
JAM2
JAM3
ESAM
CDH5
PECAM1
CD99
CD99L2
ITGAM
SELPLG
ITGA4
ITGB1
ITGA9
VCAM1
ITGB7
MADCAM1
SELL
CD34
GLG1
SELE
NECTIN1
CDH2
NCAM1
NCAM2
L1CAM
CADM1
NEGR1
NTNG1
LRRC4C
NTNG2
LRRC4
PTPRF
LRRC4B
SDC1
SDC2
SDC3
SDC4
ITGAV
ITGB8
ITGA8
NRXN1
NRXN2
NRXN3
NLGN1
NLGN2
NLGN3
NLGN4X
NLGN4Y
CADM3
NRCAM
CNTN1
PTPRM
CNTN2
NFASC
CNTNAP1
CNTNAP2
MPZ
MPZL1
MAG
CDH1
VCAN
ITGA6
CDH3
CDH4
CDH15
NEO1
KIR3DL2
KIR3DL1
KIR3DL3
KIR2DL2
KIR2DL1
KIR2DL3
KIR2DL5A
KLRC1
KLRD1
PTPN6
PTPN11
PTK2B
VAV3
VAV1
VAV2
RAC1
RAC2
RAC3
PAK1
MAP2K1
MAP2K2
KIR2DS1
KIR2DS3
KIR2DS4
KIR2DS5
KIR2DS2
KLRC2
KLRC3
NCR2
TYROBP
LCK
NCR1
NCR3
FCER1G
CD247
ZAP70
LCP2
LAT
SH3BP2
FYN
SHC1
SHC2
SHC3
SHC4
GRB2
SOS1
SOS2
HRAS
KRAS
NRAS
ARAF
BRAF
RAF1
MICB
MICA
ULBP1
ULBP2
ULBP3
KLRK1
KLRC4-KLRK1
HCST
CD48
CD244
PPP3CA
PPP3CB
PPP3CC
PPP3R1
PPP3R2
NFATC1
NFATC2
SH2D1B
SH2D1A
IFNGR1
IFNGR2
TNFSF10
TNFRSF10A
TNFRSF10B
FASLG
FAS
GZMB
PRF1
CASP3
BID
RAET1G
RAET1L
RAET1E
SLC34A1
SLC34A2
SLC34A3
VDR
TRPM6
TRPM7
TRPV6
SLC8A1
SLC8A2
SLC8A3
ATP2B1
ATP2B3
ATP2B4
ATP2B2
S100G
SLC26A3
SLC26A6
SLC26A9
CLCN2
SLC9A3
SLC5A1
SLC6A19
ATP1A1
ATP1A2
ATP1A3
ATP1A4
ATP1B4
ATP1B1
ATP1B2
ATP1B3
FXYD2
SLC46A1
HMOX1
HMOX2
CYBRD1
SLC11A2
FTH1
FTL
SLC40A1
HEPH
HEPHL1
TF
SLC39A4
SLC30A1
SLC31A1
STEAP1
STEAP2
MT1B
MT1E
MT1F
MT1G
MT1H
MT1M
MT1X
MT2A
MT1A
MT1HL1
ATOX1
ATP7B
ATP7A
IL15
TNFSF13
TNFSF13B
LTB
IL1A
IL11
IL18
TGFB1
TGFB2
TGFB3
IL23A
IL17A
PTH
CSF1
TNFSF11
TNFRSF11A
ATP6V1A
ATP6V1B1
ATP6V1B2
ATP6V1C2
ATP6V1C1
ATP6V1D
ATP6V1E2
ATP6V1E1
ATP6V1F
ATP6V1G1
ATP6V1G3
ATP6V1G2
ATP6V0E1
ATP6V0E2
TCIRG1
ATP6V0A2
ATP6V0A4
ATP6V0A1
ATP6V0D1
ATP6V0D2
ATP6V1H
ATP6AP1
ATP6V0C
ATP6V0B
CTSK
ACP5
CTSL
CCL5
CCL3
CCL3L1
CCL3L3
CCL20
CXCL1
CXCL2
CXCL3
CXCL5
CXCL6
CXCL12
VEGFA
FLT1
ANGPT1
TEK
ADA
IL7R
IL2RG
JAK3
DCLRE1C
RAG1
RAG2
CD3D
CD3E
AIRE
TAP1
TAP2
RFX5
RFXAP
RFXANK
CIITA
ORAI1
IGLL1
CD79A
BLNK
BTK
UNG
AICDA
TNFRSF13C
CD19
TNFRSF13B
CD3G
ITK
TEC
NCK1
NCK2
GRAP2
PAK2
PAK3
PAK4
PAK5
PAK6
BUB1B-PAK6
RHOA
CDC42
DLG1
NFATC3
RASGRP1
PRKCQ
CARD11
BCL10
MALT1
MAP2K7
NFKBIE
PDPK1
AKT1
AKT2
AKT3
MAP3K8
MAP3K14
GSK3B
CBLB
IL4
IL5
CDK4
NOD1
RIPK2
CAMP
DEFA1
DEFA3
DEFA4
DEFA5
DEFA6
DEFA1B
DEFB4A
DEFB4B
DEFB103A
DEFB103B
NOD2
TAB1
TAB3
ATG16L1
ATG5
ATG12
GABARAP
GABARAPL1
GABARAPL2
MAP1LC3C
MAP1LC3B
MAP1LC3A
MAP1LC3B2
SUGT1
SHARPIN
RBCK1
RNF31
XIAP
CARD6
TRIP6
ERBIN
BIRC2
BIRC3
TRAF2
TRAF5
CARD9
TNFAIP3
TANK
IRF7
NLRX1
ANTXR2
ANTXR1
NLRP1
PYCARD
BCL2
BCL2L1
CTSB
PANX1
P2RX7
TRPM2
TRPV2
CASR
GPRC6A
PLCB1
PLCB2
PLCB3
PLCB4
ITPR1
ITPR2
ITPR3
VDAC1
VDAC2
VDAC3
MCU
RNASEL
DHX33
MFN1
MFN2
RIPK1
RIPK3
DNM1L
NAMPT
CYBA
TXNIP
TXN
TXN2
NEK7
BRCC3
HSP90AA1
HSP90AB1
CARD8
PYDC1
PYDC2
MEFV
PSTPIP1
CASP8
FADD
CASP12
CARD18
CARD16
NLRP6
NLRP7
NLRP12
NAIP
NLRC4
PRKCD
GBP2
GBP5
AIM2
IFI16
TP53BP1
PYDC5
PKN1
PKN2
YWHAE
GBP1
GBP3
GBP4
GBP7
CASP5
CASP4
GSDMD
TICAM1
SRC
CREB1
ATF2
ATF4
CREB3
CREB3L1
CREB3L2
CREB3L3
CREB3L4
CREB5
ATF6B
DDB1
YWHAZ
YWHAB
YWHAQ
YWHAH
YWHAG
STAT5A
STAT5B
HPN
REL
NFKB2
TP53
CCNE1
CCNE2
CDK2
EGR2
EGR3
LTBR
SP100
HNRNPK
CDKN1A
DDX3X
PRKACA
PRKACB
PRKACG
histone H2B type F-S-like [KO:K11252]
BAX
TRADD
CDK1
TBPL2
TBPL1
TBP
USP7
MDM2
RBPJL
RBPJ
SNW1
GTF2H1
GTF2H2
GTF2H2C_2
GTF2H2C
GTF2H3
GTF2H4
GTF2E1
GTF2E2
SND1
CREBBP
EP300
GTF2B
CCND1
CCND2
CCND3
CDK6
CCNA2
CCNA1
SKP2
MRPS18B
TRAF1
LYN
UBE3A
SCRIB
PXN
BAK1
PSMC1
RB1
RBL1
RBL2
CDKN1B
UBR4
CHD4
HDAC1
HDAC2
HDAC3
HDAC4
HDAC5
HDAC6
HDAC7
HDAC8
HDAC9
HDAC10
HDAC11
PKM
DNAJA3
KAT2B
KAT2A
GTF2A1L
GTF2A1
GTF2A2
SRF
RASA2
GSN
SCIN
CDKN2A
CDKN2B
CHEK1
CDC20
MAD1L1
VAC14
RANBP1
POLB
CCR5
CCR8
CCR3
CCR4
MAPKAPK2
BAD
PMAIP1
DLL3
DLL1
DLL4
NOTCH3
MAML3
MAML2
MAML1
JAK2
IL12RB1
IL12RB2
STAT4
TBX21
RUNX3
IL2RA
IL2RB
IL4R
STAT6
GATA3
IL13
MAF
JAG1
JAG2
NOTCH1
NOTCH2
IL1R1
IL1RAP
MTOR
IRF4
TGFBR1
TGFBR2
SMAD2
SMAD3
SMAD4
IL21
IL21R
IL23R
RORC
RORA
HIF1A
AHR
IL17F
IL22
RUNX1
IL27
EBI3
IL27RA
FOXP3
RARA
RXRA
RXRB
RXRG
SIGLEC9
NCF1
NCF2
NCF4
MPO
ACTG1
ACTB
SLC25A4
SLC25A5
SLC25A6
SLC25A31
PPIF
PADI4
CLEC7A
ATG7
FPR1
FPR3
FPR2
CR1
CR1L
HMGB1
ITGA2B
ITGB3
GP1BA
AGER
HAT1
AZU1
CLCN3
CLCN4
CLCN5
AQP9
PSME1
PSME2
PSME3
HSPA8
HSPA1A
HSPA2
HSPA1L
HSPA1B
HSPA6
HSPA4
HSPA5
CANX
B2M
PDIA3
CALR
TAPBP
KIR2DL4
KLRC4
IFI30
LGMN
CD74
CTSS
NFYA
NFYB
NFYC
WNT1
WNT2
WNT2B
WNT3
WNT3A
WNT4
WNT5A
WNT5B
WNT6
WNT7A
WNT7B
WNT8A
WNT8B
WNT9A
WNT9B
WNT10B
WNT10A
WNT11
WNT16
FZD1
FZD7
FZD2
FZD3
FZD4
FZD5
FZD8
FZD6
FZD10
FZD9
DVL3
DVL2
DVL1
AXIN1
AXIN2
APC
APC2
CTNNB1
CSNK1A1L
CSNK1A1
TERT
TCF7
TCF7L1
TCF7L2
TADA3
MAGI1
PTEN
PARD3
PARD6A
PARD6G
PARD6B
PRKCI
PRKCZ
DLG2
DLG3
LLGL2
LLGL1
CRB3
PATJ
PALS1
THBS1
COMP
THBS2
THBS3
THBS4
FN1
COL1A1
COL1A2
COL2A1
COL4A2
COL4A4
COL4A6
COL4A1
COL4A5
COL4A3
COL6A1
COL6A2
COL6A3
COL6A6
COL6A5
COL9A1
COL9A2
COL9A3
LAMA1
LAMA2
LAMA3
LAMA5
LAMA4
LAMB1
LAMB2
LAMB3
LAMB4
LAMC1
LAMC2
LAMC3
CHAD
RELN
SPP1
VTN
TNC
TNN
TNR
TNXB
IBSP
ITGA1
ITGA2
ITGA3
ITGA5
ITGA7
ITGA10
ITGA11
ITGB4
ITGB5
ITGB6
PTK2
SLC9A3R1
PPP2CA
PPP2CB
PPP2R1B
PPP2R1A
PPP2R2A
PPP2R2B
PPP2R2C
PPP2R2D
PPP2R3B
PPP2R3C
PPP2R3A
PPP2R5B
PPP2R5C
PPP2R5D
PPP2R5E
PPP2R5A
TSC1
TSC2
RHEB
EIF4EBP1
RPS6KB1
RPS6KB2
PDGFRB
FOXO1
E2F1
ATM
ATR
NFX1
IRF1
BCAP31
EGF
PTGS2
PTGER4
GNAS
TUBG2
TUBG1
OASL
NOTCH4
PSEN1
MFNG
LFNG
RFNG
HES1
HES2
HES6
HES7
HES3
HES4
HES5
HEYL
HEY1
HEY2
CR2
BCL2L11
CYCS
APAF1
CASP9
PSMC2
PSMC4
PSMC6
PSMC3
PSMC5
PSMD2
PSMD1
PSMD3
PSMD12
PSMD11
PSMD6
PSMD7
PSMD13
PSMD4
PSMD14
PSMD8
ADRM1
SEM1
SIN3A
NCOR2
SAP30
SAP30L
CIR1
FCER2
MYC
GADD45A
GADD45B
GADD45G
DDB2
POLK
RELB
MAP2K4
MAP2K3
MAP2K6
ENTPD3
ENTPD8
ENTPD1
CD44
VIM
NEDD4
E2F2
E2F3
CSF1R
TNFRSF11B
FOSB
FOSL2
FOSL1
JUND
JUNB
NOX1
OSCAR
LILRB2
LILRB1
LILRB5
LILRB4
LILRA1
LILRB3
LILRA3
LILRA2
LILRA4
LILRA6
LILRA5
leukocyte immunoglobulin-like receptor subfamily B member 3 [KO:K06512]
FCGR2B
FCGR2C
TREM2
SIRPA
SIRPG
SIRPB1
CAMK4
SPI1
MITF
CALCR
PPARG
SOCS1
SOCS3
GAB2
FHL2
CYLD
SQSTM1
PDGFRA
ELK1
SP1
GNB1
GNB2
GNB3
GNB4
GNB5
GNG2
GNG3
GNG4
GNG5
GNG7
GNG8
GNG10
GNG11
GNG12
GNG13
GNGT1
GNGT2
GNAQ
GNA11
CALML3
CALM2
CALM3
CALM1
CALML6
CALML5
CALML4
NFATC4
GNAI1
GNAI3
GNAI2
GNAO1
ADCY1
ADCY2
ADCY3
ADCY4
ADCY5
ADCY6
ADCY7
ADCY8
ADCY9
CCL4
CCL4L2
CCL4L1
CX3CL1
GNA12
GNA13
ARHGEF1
ARHGEF11
ARHGEF12
AKAP13
ROCK1
ROCK2
PTGER1
PTGER2
PTGER3
CXCR4
BCAR1
CRK
CRKL
IL10RA
IL10RB
CXCR2
CCR1
BTRC
FBXW11
SKP1
CUL1
RBX1
LIMK1
LIMK2
CFL1
CFL2
TNFRSF1B
APOBEC3H
APOBEC3F
APOBEC3A_B
APOBEC3D
APOBEC3A
APOBEC3C
APOBEC3G
APOBEC3B
SAMHD1
TRIM5
BST2
AP1B1
AP1G1
AP1G2
AP1M1
AP1M2
AP1S1
AP1S2
AP1S3
ELOB
ELOC
CUL5
RNF7
DCAF1
CUL4B
CUL4A
CDC25C
WEE1
WEE2
CCNB1
CCNB2
CCNB3
IL25
IL17RA
IL17RB
TRAF3IP2
CCL17
CCL11
IL17RC
ANAPC5
HSP90B1
MAPK4
MAPK6
MAPK7
MAPK15
CEBPB
TRAF4
USP25
SRSF1
ELAVL1
CCL7
MUC5AC
MUC5B
S100A7
S100A7A
S100A8
S100A9
LCN2
MMP9
MMP13
IL17C
IL17RE
IL17B
IL17D
TLR1
TLR6
LBP
CD14
LY96
TLR5
TLR9
TOLLIP
TIRAP
TICAM2
IRF5
CXCL9
CXCL11
DHX58
AZI2
TBKBP1
IFNW1
IFNE
IFNK
CASP10
MAP3K1
TRIM25
RNF125
OTUD5
SIKE1
PIN1
TKFC
PPBP
CXCL13
CXCL16
PF4
PF4V1
CXCL14
XCL1
XCL2
CCL1
CCL8
CCL13
CCL14
CCL15
CCL23
CCL16
CCL18
CCL19
CCL21
CCL22
CCL24
CCL25
CCL26
CCL27
CCL28
CXCR1
CXCR3
CXCR5
CXCR6
XCR1
CX3CR1
CCR6
CCR9
CCR7
CCR2
CCR10
HCK
FGR
PIK3CG
PIK3R5
PIK3R6
FOXO3
GSK3A
WAS
PREX1
ELMO1
DOCK2
RASGRP2
RAP1A
RAP1B
TIAM1
GRK7
GRK1
GRK2
GRK3
GRK4
GRK5
GRK6
ARRB1
ARRB2
EZR
MSN
CTNND1
CTNNA3
CTNNA1
CTNNA2
MMP2
THY1
ARHGAP35
ARHGAP5
MYL2
MYL5
MYL7
MYL9
MYL10
MYL12B
MYL12A
MYLPF
AFDN
SIPA1
VASP
VCL
RAPGEF3
RAPGEF4
RASSF5
TXK
RHOH
PSMD9
PSME4
PSMA6
PSMA2
PSMA4
PSMA7
PSMA8
PSMA5
PSMA1
PSMA3
PSMB6
PSMB7
PSMB3
PSMB2
PSMB5
PSMB1
PSMB4
PSMB9
PSMB10
PSMB8
PSMB11
PSMF1
POMP
ZFP36
CLEC2B
UBB
UBC
BECN1
BECN2
ATG14
PIK3C3
ATG3
CD200R1L
CD200R1
RCAN1
FGF2
PDGFB
ANGPT2
LEF1
IL37
IL19
IL20
IL24
LTA
TNFSF14
IL34
ACKR4
ACKR3
IL18R1
IL18RAP
IL20RA
IL20RB
IL22RA1
TNFRSF14
TNFRSF10C
TNFRSF10D
PILRA
PILRB
CFP
PPP1CA
PPP1CB
PPP1CC
EIF2AK1
EIF2AK3
EIF2AK4
EIF2S1
EIF2B1
EIF2B2
EIF2B3
EIF2B4
EIF2B5
HCFC2
HCFC1
POU2F1
POU2F2
POU2F3
ZNF583
ZNF558
ZNF98
ZNF555
ZNF569
ZNF570
ZNF595
ZNF425
ZNF746
ZNF782
ZNF519
ZNF836
ZNF610
ZNF320
ZNF550
ZNF846
ZNF791
ZNF564
ZNF709
ZNF433
ZNF383
ZNF780B
ZNF100
ZNF540
ZNF596
ZNF169
ZNF431
ZNF675
ZNF627
ZNF584
ZNF25
ZFP30
ZNF510
ZNF620
ZNF718
ZNF549
ZNF324
ZNF473
ZNF658
ZNF337
ZNF285
ZNF777
ZNF544
ZNF311
ZNF547
ZIK1
ZNF615
ZNF763
ZFP82
ZNF875
ZNF256
ZNF443
ZNF267
ZNF211
ZNF234
ZNF273
ZNF460
ZNF268
ZNF275
ZNF257
ZIM3
ZNF554
ZNF689
ZNF354B
ZNF641
ZNF816
ZNF543
ZNF813
ZNF12
ZNF14
ZNF708
ZNF17
ZNF19
ZNF20
ZNF182
ZNF26
ZNF33A
ZNF33B
ZNF37A
ZNF41
ZNF43
ZNF45
ZNF79
ZNF84
ZNF221
ZNF85
ZNF91
ZNF99
ZNF222
ZNF124
ZNF132
ZNF133
ZNF135
ZNF136
ZNF140
ZNF141
ZNF154
ZNF155
ZNF157
ZNF175
ZNF177
ZNF180
ZNF184
ZNF189
ZNF195
ZNF205
ZNF208
ZNF214
ZNF223
ZNF224
ZNF225
ZNF226
ZNF227
ZNF112
ZNF229
ZNF230
ZNF426
ZNF343
ZNF557
ZNF419
ZNF665
ZNF552
ZNF669
ZNF212
ZNF671
ZNF613
ZNF442
ZNF556
ZNF606
ZNF614
ZNF430
ZNF34
ZNF436
ZNF611
ZNF93
ZNF282
ZNF528
ZNF333
ZNF527
ZNF559
ZNF347
ZNF577
ZNF607
ZNF514
ZNF382
ZNF587
ZNF566
ZNF551
ZNF616
ZNF766
ZNF468
ZNF160
ZNF799
ZNF700
ZNF439
ZNF486
ZNF479
ZNF682
ZNF765
ZNF300
ZNF461
ZNF585B
ZNF764
ZNF235
ZNF670
ZNF101
ZNF254
ZNF432
ZNF114
ZNF440
ZNF57
ZNF684
ZNF786
ZFP92
ZFP28
ZFP90
ZNF597
ZNF785
ZNF480
ZNF534
ZNF418
ZNF417
ZNF548
ZNF560
ZNF563
ZNF420
ZNF565
ZNF582
ZNF621
ZNF454
ZNF707
ZNF354C
ZNF546
ZFP69
ZNF680
ZNF517
ZNF404
ZNF284
ZNF677
ZNF860
ZFP57
ZNF530
ZNF713
ZNF429
ZNF233
ZNF699
ZNF568
ZNF773
ZNF790
ZNF470
ZNF324B
ZNF793
ZNF772
ZNF705A
ZNF506
ZNF716
ZNF571
ZNF589
ZNF44
ZNF853
ZSCAN32
ZNF331
ZNF823
ZNF416
ZNF334
ZNF701
ZNF415
ZNF302
ZNF253
ZNF248
ZNF286A
ZNF304
ZNF490
ZNF624
ZNF471
ZNF492
ZFP14
ZNF317
RBAK
ZNF77
ZNF250
ZNF350
ZNF667
ZNF674
ZNF649
ZNF354A
ZNF736
ZNF705D
ZNF878
ZFP37
ZNF3
ZNF7
ZNF8
ZNF10
ZNF484
ZFP1
ZNF567
ZNF792
ZNF829
ZNF90
ZNF81
ZNF30
ZNF251
ZNF688
ZNF2
ZNF23
ZNF561
ZNF730
ZNF599
ZNF783
ZNF398
ZNF283
ZNF879
ZNF662
ZNF562
ZNF630
ZNF200
ZNF778
ZNF623
ZNF727
ZNF679
ZNF768
ZFP69B
ZNF181
ZNF729
ZNF850
ZNF605
ZNF559-ZNF177
ZNF891
ZNF714
ZNF676
ZNF721
ZNF585A
ZNF619
ZNF761
ZNF107
ZNF83
ZNF529
ZNF814
ZNF735
ZNF845
ZNF749
ZNF841
ZNF316
ZNF717
ZNF780A
ZNF74
ZNF726
ZNF600
ZNF737
ZNF808
ZNF888
ZNF805
ZNF441
ZNF573
ZNF578
DAXX
PML
SRPK1
SRSF2
SRSF8
SRSF3
SRSF4
SRSF5
SRSF6
SRSF7
SRSF9
NXF1
NXF2
NXF2B
NXF3
ALYREF
CD79B
DAPP1
RASGRP3
IFITM1
[truncated: 381 more rows]
